# Supplementary material for: Comprehensive Immunoglobulin G, A, and M Glycopeptide Profiling for Large-Scale Biomedical Research
Source: Mol Cell Proteomics. 2025 Feb 19;24(3):100928. doi: 10.1016/j.mcpro.2025.100928 (PMC11953977; doi:10.1016/j.mcpro.2025.100928)
Supplement: Supporting_Information 2 [file mmc2.xlsx]

## Sheet: Title Page
Supplementary tables to:
Combined Immunoglobulin G, A and M glycopeptide profiling for large-scale biomedical research
Bianca D. M. van Tol1, Anna M. Wasynczuk1, Steinar Gijze1, Oleg A. Mayboroda1, Jan Nouta1, Radboud J. E. M. Dolhain2, Manfred Wuhrer1 and David Falck1,*
1 Center for Proteomics and Metabolomics, Leiden University Medical Center, Leiden, The Netherlands.
2 Department of Rheumatology, Erasmus University Medical Center, Rotterdam, The Netherlands
*Correspondence may be addressed to: David Falck; d.falck@lumc.nl

## Sheet: S1 - Analyte list LaCyTools
# Peak	RT	Mass Window	Time Window	Min Charge	Max Charge	Calibrant
IgGI1H3N4F1	69	0.04	6	2	3	x
IgGI1H4N4F1	69	0.04	6	2	3	x
IgGI1H5N4F1	69	0.04	6	2	3	x
IgGI1H4N4F1S1	69	0.04	6	2	3
IgGI1H5N4F1S1	69	0.04	6	2	3	x
IgGI1H5N4F1S2	69	0.04	6	2	3	x
IgGI1H3N5F1	69	0.04	6	2	3
IgGI1H4N5F1	69	0.04	6	2	3
IgGI1H5N5F1	69	0.04	6	2	3
IgGI1H4N5F1S1	69	0.04	6	2	3
IgGI1H5N5F1S1	69	0.04	6	2	3
IgGI1H3N4	69	0.04	6	2	3
IgGI1H4N4	69	0.04	6	2	3
IgGI1H5N4	69	0.04	6	2	3
IgGI1H4N4S1	69	0.04	6	2	3
IgGI1H5N4S1	69	0.04	6	2	3
IgGI1H5N4S2	69	0.04	6	2	3
IgGI1H3N5	69	0.04	6	2	3
IgGI1H4N5	69	0.04	6	2	3
IgGI1H5N5	69	0.04	6	2	3
IgGI1H4N5S1	69	0.04	6	2	3
IgGI1H5N5S1	69	0.04	6	2	3
IgGI1H3N3F1	69	0.04	6	2	3
IgGI1H4N3F1	69	0.04	6	2	3
IgGI1H4N3F1S1	69	0.04	6	2	3
IgGI1H5N3F1	69	0.04	6	2	3
IgGI1H6N3F1	69	0.04	6	2	3
IgGI1H6N3F1S1	69	0.04	6	2	3
IgGI1H6N4F1	69	0.04	6	2	3
IgGII1H3N4F1	154	0.04	6	2	3	x
IgGII1H4N4F1	154	0.04	6	2	3	x
IgGII1H5N4F1	154	0.04	6	2	3	x
IgGII1H4N4F1S1	154	0.04	6	2	3
IgGII1H5N4F1S1	154	0.04	6	2	3	x
IgGII1H5N4F1S2	154	0.04	6	2	3	x
IgGII1H3N5F1	154	0.04	6	2	3
IgGII1H4N5F1	154	0.04	6	2	3
IgGII1H5N5F1	154	0.04	6	2	3
IgGII1H4N5F1S1	154	0.04	6	2	3
IgGII1H5N5F1S1	154	0.04	6	2	3
IgGII1H3N4	154	0.04	6	2	3
IgGII1H4N4	154	0.04	6	2	3
IgGII1H5N4	154	0.04	6	2	3
IgGII1H4N4S1	154	0.04	6	2	3
IgGII1H5N4S1	154	0.04	6	2	3
IgGII1H5N4S2	154	0.04	6	2	3
IgGII1H3N5	154	0.04	6	2	3
IgGII1H4N5	154	0.04	6	2	3
IgGII1H5N5	154	0.04	6	2	3
IgGII1H4N5S1	154	0.04	6	2	3
IgGII1H5N5S1	154	0.04	6	2	3
IgGII1H3N3F1	154	0.04	6	2	3
IgGII1H4N3F1	154	0.04	6	2	3
IgGII1H4N3F1S1	154	0.04	6	2	3
IgGII1H5N3F1	154	0.04	6	2	3
IgGII1H6N3F1	154	0.04	6	2	3
IgGII1H6N3F1S1	154	0.04	6	2	3
IgGII1H6N4F1	154	0.04	6	2	3
IgGIV1H3N4F1	109	0.04	5	2	3	x
IgGIV1H4N4F1	109	0.04	5	2	3	x
IgGIV1H5N4F1	109	0.04	5	2	3	x
IgGIV1H4N4F1S1	109	0.04	5	2	3
IgGIV1H5N4F1S1	109	0.04	5	2	3	x
IgGIV1H5N4F1S2	109	0.04	5	2	3	x
IgGIV1H3N5F1	109	0.04	5	2	3
IgGIV1H4N5F1	109	0.04	5	2	3
IgGIV1H5N5F1	109	0.04	5	2	3
IgGIV1H4N5F1S1	109	0.04	5	2	3
IgGIV1H5N5F1S1	109	0.04	5	2	3
IgGIV1H3N3F1	109	0.04	5	2	3
IgGIV1H4N3F1	109	0.04	5	2	3
IgGIV1H4N3F1S1	109	0.04	5	2	3
IgGIV1H5N3F1	109	0.04	5	2	3
IgGIV1H6N3F1	109	0.04	5	2	3
IgGIV1H6N3F1S1	109	0.04	5	2	3
IgGIV1H6N4F1	109	0.04	5	2	3
IgGIE1H3N4F1	137	0.04	5	2	3	x
IgGIE1H4N4F1	137	0.04	5	2	3	x
IgGIE1H5N4F1	137	0.04	5	2	3	x
IgGIE1H4N4F1S1	137	0.04	5	2	3
IgGIE1H5N4F1S1	137	0.04	5	2	3	x
IgGIE1H5N4F1S2	137	0.04	5	2	3	x
IgGIE1H3N5F1	137	0.04	5	2	3
IgGIE1H4N5F1	137	0.04	5	2	3
IgGIE1H5N5F1	137	0.04	5	2	3
IgGIE1H4N5F1S1	137	0.04	5	2	3
IgGIE1H5N5F1S1	137	0.04	5	2	3
IgGIE1H3N4	137	0.04	5	2	3
IgGIE1H4N4	137	0.04	5	2	3
IgGIE1H5N4	137	0.04	5	2	3
IgGIE1H4N4S1	137	0.04	5	2	3
IgGIE1H5N4S1	137	0.04	5	2	3
IgGIE1H5N4S2	137	0.04	5	2	3
IgGIE1H3N5	137	0.04	5	2	3
IgGIE1H4N5	137	0.04	5	2	3
IgGIE1H5N5	137	0.04	5	2	3
IgGIE1H4N5S1	137	0.04	5	2	3
IgGIE1H5N5S1	137	0.04	5	2	3
IgGIE1H3N3F1	137	0.04	5	2	3
IgGIE1H4N3F1	137	0.04	5	2	3
IgGIE1H4N3F1S1	137	0.04	5	2	3
IgGIE1H5N3F1	137	0.04	5	2	3
IgGIE1H6N3F1	137	0.04	5	2	3
IgGIE1H6N3F1S1	137	0.04	5	2	3
IgGIE1H6N4F1	137	0.04	5	2	3
IgGIIE1H3N4F1	144	0.04	5	2	3	x
IgGIIE1H4N4F1	144	0.04	5	2	3	x
IgGIIE1H5N4F1	144	0.04	5	2	3	x
IgGIIE1H4N4F1S1	144	0.04	5	2	3
IgGIIE1H5N4F1S1	144	0.04	5	2	3	x
IgGIIE1H5N4F1S2	144	0.04	5	2	3	x
IgGIIE1H3N5F1	144	0.04	5	2	3
IgGIIE1H4N5F1	144	0.04	5	2	3
IgGIIE1H5N5F1	144	0.04	5	2	3
IgGIIE1H4N5F1S1	144	0.04	5	2	3
IgGIIE1H5N5F1S1	144	0.04	5	2	3
IgGIIE1H3N4	144	0.04	5	2	3
IgGIIE1H4N4	144	0.04	5	2	3
IgGIIE1H5N4	144	0.04	5	2	3
IgGIIE1H4N4S1	144	0.04	5	2	3
IgGIIE1H5N4S1	144	0.04	5	2	3
IgGIIE1H5N4S2	144	0.04	5	2	3
IgGIIE1H3N5	144	0.04	5	2	3
IgGIIE1H4N5	144	0.04	5	2	3
IgGIIE1H5N5	144	0.04	5	2	3
IgGIIE1H4N5S1	144	0.04	5	2	3
IgGIIE1H5N5S1	144	0.04	5	2	3
IgGIIE1H3N3F1	144	0.04	5	2	3
IgGIIE1H4N3F1	144	0.04	5	2	3
IgGIIE1H4N3F1S1	144	0.04	5	2	3
IgGIIE1H5N3F1	144	0.04	5	2	3
IgGIIE1H6N3F1	144	0.04	5	2	3
IgGIIE1H6N3F1S1	144	0.04	5	2	3
IgGIIE1H6N4F1	144	0.04	5	2	3
IgGIEE1H3N4F1	58	0.04	7	2	3	x
IgGIEE1H4N4F1	58	0.04	7	2	3	x
IgGIEE1H5N4F1	58	0.04	7	2	3	x
IgGIEE1H4N4F1S1	58	0.04	7	2	3
IgGIEE1H5N4F1S1	58	0.04	7	2	3	x
IgGIEE1H5N4F1S2	58	0.04	7	2	3	x
IgGIEE1H3N5F1	58	0.04	7	2	3
IgGIEE1H4N5F1	58	0.04	7	2	3
IgGIEE1H5N5F1	58	0.04	7	2	3
IgGIEE1H4N5F1S1	58	0.04	7	2	3
IgGIEE1H5N5F1S1	58	0.04	7	2	3
IgGIEE1H3N4	58	0.04	7	2	3
IgGIEE1H4N4	58	0.04	7	2	3
IgGIEE1H5N4	58	0.04	7	2	3
IgGIEE1H4N4S1	58	0.04	7	2	3
IgGIEE1H5N4S1	58	0.04	7	2	3
IgGIEE1H5N4S2	58	0.04	7	2	3
IgGIEE1H3N5	58	0.04	7	2	3
IgGIEE1H4N5	58	0.04	7	2	3
IgGIEE1H5N5	58	0.04	7	2	3
IgGIEE1H4N5S1	58	0.04	7	2	3
IgGIEE1H5N5S1	58	0.04	7	2	3
IgGIEE1H3N3F1	58	0.04	7	2	3
IgGIEE1H4N3F1	58	0.04	7	2	3
IgGIEE1H4N3F1S1	58	0.04	7	2	3
IgGIEE1H5N3F1	58	0.04	7	2	3
IgGIEE1H6N3F1	58	0.04	7	2	3
IgGIEE1H6N3F1S1	58	0.04	7	2	3
IgGIEE1H6N4F1	58	0.04	7	2	3
IgGIIEE1H3N4F1	172	0.04	9	2	3	x
IgGIIEE1H4N4F1	172	0.04	9	2	3	x
IgGIIEE1H5N4F1	172	0.04	9	2	3	x
IgGIIEE1H4N4F1S1	172	0.04	9	2	3
IgGIIEE1H5N4F1S1	172	0.04	9	2	3	x
IgGIIEE1H5N4F1S2	172	0.04	9	2	3	x
IgGIIEE1H3N5F1	172	0.04	9	2	3
IgGIIEE1H4N5F1	172	0.04	9	2	3
IgGIIEE1H5N5F1	172	0.04	9	2	3
IgGIIEE1H4N5F1S1	172	0.04	9	2	3
IgGIIEE1H5N5F1S1	172	0.04	9	2	3
IgGIIEE1H3N4	172	0.04	9	2	3
IgGIIEE1H4N4	172	0.04	9	2	3
IgGIIEE1H5N4	172	0.04	9	2	3
IgGIIEE1H4N4S1	172	0.04	9	2	3
IgGIIEE1H5N4S1	172	0.04	9	2	3
IgGIIEE1H5N4S2	172	0.04	9	2	3
IgGIIEE1H3N5	172	0.04	9	2	3
IgGIIEE1H4N5	172	0.04	9	2	3
IgGIIEE1H5N5	172	0.04	9	2	3
IgGIIEE1H4N5S1	172	0.04	9	2	3
IgGIIEE1H5N5S1	172	0.04	9	2	3
IgGIIEE1H3N3F1	172	0.04	9	2	3
IgGIIEE1H4N3F1	172	0.04	9	2	3
IgGIIEE1H4N3F1S1	172	0.04	9	2	3
IgGIIEE1H5N3F1	172	0.04	9	2	3
IgGIIEE1H6N3F1	172	0.04	9	2	3
IgGIIEE1H6N3F1S1	172	0.04	9	2	3
IgGIIEE1H6N4F1	172	0.04	9	2	3
LAGE1H5N4F1S1	225	0.065	6	3	5	x
LAGE1H5N4F1S2	225	0.065	6	3	5	x
LAGE1H5N5S1	225	0.065	6	3	5
LAGE1H5N5F1S1	225	0.065	6	3	5	x
LAGE1H5N5F1S2	225	0.065	6	3	5	x
LAGE1H6N5F1S1	225	0.065	6	3	5
LAGE1H6N5F1S2	225	0.065	6	3	5
LAGE1H6N5F1S3	225	0.065	6	3	5
LAGE1H6N6F1S2	225	0.065	6	3	5
LAGE1H6N6F1S3	225	0.065	6	4	5
LAGE1H5N4S2	225	0.065	6	3	5
LAGE1H4N5F1S1	225	0.065	6	3	5
LAGE1H5N4S1	225	0.065	6	3	5
LAGE1H5N5S2	225	0.065	6	3	5
LAGE1H5N6S2	225	0.065	6	3	5
LAGE1H4N5F1	225	0.065	6	3	5
LAGE1H5N5F1	225	0.065	6	3	5
LAGE1H5N2	225	0.065	6	3	5
LAGE1H6N2	225	0.065	6	3	5
LAGE1H7N2	225	0.065	6	3	5
LAGE1H8N2	225	0.065	6	3	5
LAGE1H3N5	225	0.065	6	3	5
LAGE1H3N5F1	225	0.065	6	3	5
LAGE1H4N5	225	0.065	6	3	5
LAGE1H5N5	225	0.065	6	3	5
LAGE1H4N4S1	225	0.065	6	3	5
ANL1H3N5	244	0.065	8	3	5	x
ANL1H4N4S1	244	0.065	8	3	5
ANL1H4N5	244	0.065	8	3	5
ANL1H4N5S1	244	0.065	8	3	5	x
ANL1H5N2	244	0.065	8	3	5
ANL1H5N3S1	244	0.065	8	3	5
ANL1H5N4	244	0.065	8	3	5
ANL1H5N4S1	244	0.065	8	3	5	x
ANL1H5N4S2	244	0.065	8	3	5	x
ANL1H5N5	244	0.065	8	3	5	x
ANL1H5N5S1	244	0.065	8	3	5
ANL1H5N5S2	244	0.065	8	3	5
ANL1H3N4	244	0.065	8	3	5
ANL1H6N2	244	0.065	8	3	5
ANL1H4N4	244	0.065	8	3	5
ANL1H7N2	244	0.065	8	3	5
ANL1H8N2	244	0.065	8	3	5
ANL1H9N2	244	0.065	8	3	5
ANL1H4N3S1	244	0.065	8	3	5
ANL1H6N3S1	244	0.065	8	3	5
ANL1H5N4F1S1	244	0.065	8	3	5
ANL1H5N4F1S2	244	0.065	8	3	5
ANL1H5N5F1S1	244	0.065	8	3	5
DLL1H3N5	367	0.065	7	3	5	x
DLL1H4N4S1	367	0.065	7	3	5
DLL1H4N5	367	0.065	7	3	5
DLL1H4N5S1	367	0.065	7	3	5	x
DLL1H5N2	367	0.065	7	3	5
DLL1H5N3S1	367	0.065	7	3	5
DLL1H5N4	367	0.065	7	3	5
DLL1H5N4S1	367	0.065	7	3	5	x
DLL1H5N4S2	367	0.065	7	3	5	x
DLL1H5N5	367	0.065	7	3	5	x
DLL1H5N5S1	367	0.065	7	3	5
DLL1H5N5S2	367	0.065	7	3	5
DLL1H3N4	367	0.065	7	3	5
DLL1H6N2	367	0.065	7	3	5
DLL1H4N4	367	0.065	7	3	5
DLL1H7N2	367	0.065	7	3	5
DLL1H8N2	367	0.065	7	3	5
DLL1H9N2	367	0.065	7	3	5
DLL1H4N3S1	367	0.065	7	3	5
DLL1H6N3S1	367	0.065	7	3	5
DLL1H5N4F1S1	367	0.065	7	3	5
DLL1H5N4F1S2	367	0.065	7	3	5
DLL1H5N5F1S1	367	0.065	7	3	5
HYT1H2N3S2	206	0.065	12	4	6
HYT1H2N4S2	206	0.065	12	4	6
HYT1H2N5S1	206	0.065	12	4	6
HYT1H3N3S1	206	0.065	12	4	6
HYT1H3N3S2	206	0.065	12	4	6
HYT1H3N3S3	206	0.065	12	4	6
HYT1H3N3S4	206	0.065	12	4	6
HYT1H3N4	206	0.065	12	4	6
HYT1H3N4S1	206	0.065	12	4	6
HYT1H3N4S2	206	0.065	12	4	6
HYT1H3N4S3	206	0.065	12	4	6
HYT1H3N4S4	206	0.065	12	4	6
HYT1H3N5	206	0.065	12	4	6
HYT1H3N5S1	206	0.065	12	4	6
HYT1H3N5S2	206	0.065	12	4	6
HYT1H3N5S3	206	0.065	12	4	6
HYT1H3N6	206	0.065	12	4	6
HYT1H3N6S1	206	0.065	12	4	6
HYT1H3N6S2	206	0.065	12	4	6	x
HYT1H3N6S3	206	0.065	12	4	6
HYT1H4N4	206	0.065	12	4	6
HYT1H4N4S1	206	0.065	12	4	6
HYT1H4N4S2	206	0.065	12	4	6
HYT1H4N4S3	206	0.065	12	4	6	x
HYT1H4N4S4	206	0.065	12	4	6
HYT1H4N4S5	206	0.065	12	4	6	x
HYT1H4N5	206	0.065	12	4	6	x
HYT1H4N5S1	206	0.065	12	4	6
HYT1H4N5S2	206	0.065	12	4	6
HYT1H4N5S3	206	0.065	12	4	6
HYT1H4N5S4	206	0.065	12	4	6
HYT1H4N6S2	206	0.065	12	4	6
HYT1H4N6S3	206	0.065	12	4	6
HYT1H4N6S4	206	0.065	12	4	6	x
HYT1H5N5	206	0.065	12	4	6
HYT1H5N5S1	206	0.065	12	5	6
HYT1H5N5S2	206	0.065	12	4	6
HYT1H5N5S3	206	0.065	12	4	6
HYT1H5N5S4	206	0.065	12	5	6
HYT1H5N6S3	206	0.065	12	4	6
HYT1H5N6S4	206	0.065	12	5	6
HYT1H4N6	206	0.065	12	4	6
HYT1H2N5S2	206	0.065	12	4	6
HYT1H5N5S5	206	0.065	12	5	6
HYT1H3N5F1S1	206	0.065	12	4	6
HYT1H3N5S4	206	0.065	12	4	6
HYT1H3N6F1S2	206	0.065	12	4	6
HYT1H4N4F1S2	206	0.065	12	4	6
HYT1H4N5S5	206	0.065	12	5	6
HYT1H4N6F1S3	206	0.065	12	4	6
HYT1H4N7S2	206	0.065	12	4	6
HYT1H5N4S1	206	0.065	12	4	6
HYT1H5N6	206	0.065	12	4	6
HYT1H5N6S2	206	0.065	12	4	6
HYT1H4N5S3F1	206	0.065	12	4	6
HYT1H4N5F1S1	206	0.065	12	4	6
HYT1H4N5F1S2	206	0.065	12	4	6
HYT1H4N4F1S1	206	0.065	12	4	6
HYT1H5N4F1S1	206	0.065	12	4	6
HYT1H4N6F1	206	0.065	12	4	6
HYT1H3N4F1S3	206	0.065	12	4	6
HYT1H5N4F1S2	206	0.065	12	4	6
HYT1H4N3S3	206	0.065	12	4	6
HYT1H4N6F1S2	206	0.065	12	4	6
HYT1H5N6F1S2	206	0.065	12	4	6
HYT1H4N5F1S3	206	0.065	12	4	6
HYT1H6N7F1S1	206	0.065	12	4	6
SES1H3N4F1	42	0.065	5	2	4
SES1H4N5S1	42	0.065	5	2	4
SES1H4N5F1	42	0.065	5	2	4	x
SES1H4N5F1S1	42	0.065	5	2	4	x
SES1H5N4F1S2	42	0.065	5	2	4
SES1H5N5S1	42	0.065	5	2	4
SES1H5N5S2	42	0.065	5	2	4
SES1H3N5F1	42	0.065	5	2	4
SES1H5N5F1	42	0.065	5	2	4
SES1H4N4F1S1	42	0.065	5	2	4
SES1H5N4F1S1	42	0.065	5	2	4
SES1H5N5F1S1	42	0.065	5	2	4
SES1H5N5F1S2	42	0.065	5	3	4
SES1H5N6F1S1	42	0.065	5	2	4	x
SES1H5N6F1S2	42	0.065	5	3	4	x
SES1H4N5F2S1	42	0.065	5	2	4
SES1H5N6F2S2	42	0.065	5	3	4
SES1H5N5	42	0.065	5	3	4
SES1H5N6F1	42	0.065	5	3	4
SES1H5N6F2	42	0.065	5	3	4
SES1H5N6F2S1	42	0.065	5	3	4
SES1H4N5F2	42	0.065	5	3	4
SGQ1H3N4F1	38	0.065	6	2	4
SGQ1H4N5S1	38	0.065	6	2	4
SGQ1H4N5F1	38	0.065	6	2	4	x
SGQ1H4N5F1S1	38	0.065	6	2	4	x
SGQ1H5N4F1S2	38	0.065	6	2	4
SGQ1H5N5S1	38	0.065	6	2	4
SGQ1H5N5S2	38	0.065	6	2	4
SGQ1H3N5F1	38	0.065	6	2	4
SGQ1H5N5F1	38	0.065	6	2	4
SGQ1H4N4F1S1	38	0.065	6	2	4
SGQ1H5N4F1S1	38	0.065	6	2	4
SGQ1H5N5F1S1	38	0.065	6	2	4
SGQ1H5N5F1S2	38	0.065	6	3	4
SGQ1H5N6F1S1	38	0.065	6	2	4	x
SGQ1H5N6F1S2	38	0.065	6	3	4	x
SGQ1H4N5F2S1	38	0.065	6	2	4
SGQ1H5N6F2S2	38	0.065	6	3	4
SGQ1H5N5	38	0.065	6	3	4
SGQ1H5N6F1	38	0.065	6	3	4
SGQ1H5N6F2	38	0.065	6	3	4
SGQ1H5N6F2S1	38	0.065	6	3	4
SGQ1H4N5F2	38	0.065	6	3	4
TPL1H3N4F1	153	0.065	5	2	4
TPL1H4N4F1S1	153	0.065	5	2	4
TPL1H4N5F1S1	153	0.065	5	2	4
TPL1H5N4S1	153	0.065	5	2	4
TPL1H5N4F1S1	153	0.065	5	2	4	x
TPL1H5N4F1S2	153	0.065	5	2	4	x
TPL1H5N5S1	153	0.065	5	2	4
TPL1H5N5S2	153	0.065	5	2	4
TPL1H5N5F1	153	0.065	5	2	4
TPL1H5N5F1S1	153	0.065	5	2	4	x
TPL1H5N5F1S2	153	0.065	5	2	4
TPL1H6N5F1S1	153	0.065	5	2	4
TPL1H3N5	153	0.065	5	2	4
TPL1H3N5F1	153	0.065	5	2	4
TPL1H4N5	153	0.065	5	2	4
TPL1H4N5F1	153	0.065	5	2	4
TPL1H4N4F1	153	0.065	5	2	4
TPL1H5N5	153	0.065	5	2	4
TPL1H4N5S1	153	0.065	5	2	3
TPL1H5N4F1	153	0.065	5	2	3
ENI1H5N3F1	168	0.065	5	2	4
ENI1H5N3F1S1	168	0.065	5	2	4
ENI1H5N4S1	168	0.065	5	2	4	x
ENI1H5N4S2	168	0.065	5	2	4	x
ENI1H5N4F1S2	168	0.065	5	2	4	x
ENI1H4N4	168	0.065	5	2	4
ENI1H3N5	168	0.065	5	2	4
ENI1H4N4F1	168	0.065	5	2	4
ENI1H5N4	168	0.065	5	2	4
ENI1H3N5F1	168	0.065	5	2	4
ENI1H4N5	168	0.065	5	2	4
ENI1H5N4F1	168	0.065	5	2	4
ENI1H4N5F1	168	0.065	5	2	4
ENI1H5N3S1	168	0.065	5	2	4
ENI1H4N4S1	168	0.065	5	2	4
ENI1H4N3F1S1	168	0.065	5	2	4
ENI1H6N3F1S1	168	0.065	5	2	4
ENI1H5N4F1S1	168	0.065	5	2	4
ENI1H5N5S1	168	0.065	5	2	4
ENI1H4N3S1	168	0.065	5	2	4
ENI1H5N5F1S1	168	0.065	5	2	4
ENI1H6N5S1	168	0.065	5	2	4
IIV1H5N3F1S1	226	0.065	5	3	4	x
IIV1H5N4F1S1	226	0.065	5	3	4	x
IIV1H5N4F1S2	226	0.065	5	3	4	x
IIV1H3N5	226	0.065	5	3	4
IIV1H5N3F1	226	0.065	5	3	4
IIV1H4N4F1	226	0.065	5	3	4
IIV1H3N5F1	226	0.065	5	3	4
IIV1H4N5	226	0.065	5	3	4
IIV1H5N4F1	226	0.065	5	3	4
IIV1H4N5F1	226	0.065	5	3	4
IIV1H4N3F1S1	226	0.065	5	3	4
IIV1H5N4S1	226	0.065	5	3	4
IIV1H5N4	226	0.065	5	3	4
IIV1H5N5F1S1	226	0.065	5	3	4	x
YKN1H4N3F1	43	0.065	10	2	5
YKN1H4N3S1	43	0.065	10	2	5
YKN1H4N3F1S1	43	0.065	10	2	5
YKN1H4N5	43	0.065	10	2	5
YKN1H4N5F1	43	0.065	10	2	5
YKN1H4N5F1S1	43	0.065	10	2	5
YKN1H5N3F1	43	0.065	10	2	5
YKN1H5N4	43	0.065	10	2	5
YKN1H5N4F1	43	0.065	10	2	5	x
YKN1H5N4F1S1	43	0.065	10	2	5	x
YKN1H5N4F1S2	43	0.065	10	3	5
YKN1H5N4S2	43	0.065	10	3	5
YKN1H5N4S1	43	0.065	10	2	5
YKN1H5N5F1	43	0.065	10	2	5	x
YKN1H5N5F1S1	43	0.065	10	2	5	x
YKN1H5N5F2S1	43	0.065	10	3	5
YKN1H5N5F1S2	43	0.065	10	3	5
YKN1H5N5S1	43	0.065	10	2	5
YKN1H5N5S2	43	0.065	10	3	5
YKN1H5N6S1	43	0.065	10	3	5
YKN1H5N2	43	0.065	10	2	5
YKN1H6N2	43	0.065	10	2	5
YKN1H6N3F1	43	0.065	10	2	5
YKN1H6N3F1S1	43	0.065	10	2	5
YKN1H5N3F1S1	43	0.065	10	2	5
YKN1H4N4S1	43	0.065	10	2	5
YKN1H6N5F1S1	43	0.065	10	3	5
YKN1H6N5S1	43	0.065	10	2	5
YKN1H6N4F1	43	0.065	10	2	5
YKN1H6N3S1	43	0.065	10	2	5
YKN1H5N3S1	43	0.065	10	2	5
YKN1H5N5	43	0.065	10	2	5
YKN1H6N4	43	0.065	10	2	5
YKN1H6N4S1	43	0.065	10	2	5
YKN1H6N4F1S1	43	0.065	10	2	5
YKN1H6N4S2	43	0.065	10	3	5
YKN1H4N4F1S1	43	0.065	10	2	5
YKN1H7N4S2	43	0.065	10	3	5
THT1H4N4F1S1	49	0.065	12	2	5
THT1H4N5S1	49	0.065	12	2	5
THT1H4N5F1	49	0.065	12	2	5
THT1H4N5F1S1	49	0.065	12	2	5
THT1H5N5	49	0.065	12	2	5
THT1H5N5S1	49	0.065	12	2	5
THT1H5N5S2	49	0.065	12	2	5
THT1H5N5F1S1	49	0.065	12	2	5	x
THT1H5N5F1S2	49	0.065	12	2	5	x
THT1H5N5F2S1	49	0.065	12	2	5
THT1H5N5F2S2	49	0.065	12	2	5
THT1H5N5F1	49	0.065	12	2	5
THT1H5N4F1	49	0.065	12	2	5
THT1H5N4S1	49	0.065	12	2	5
THT1H5N4S2	49	0.065	12	2	5
THT1H5N4F1S1	49	0.065	12	2	5	x
THT1H5N4F1S2	49	0.065	12	2	5	x
THT1H5N6S1	49	0.065	12	2	5
THT1H6N5F1S2	49	0.065	12	2	5
THT1H6N5F1S1	49	0.065	12	2	5
THT1H6N5F1	49	0.065	12	2	5
THT1H6N4F1S1	49	0.065	12	2	5
SHP1H3N3	152	0.065	6	2	5
SHP1H3N3F1	152	0.065	6	2	5
SHP1H3N4	152	0.065	6	2	5
SHP1H3N4F1	152	0.065	6	2	5
SHP1H4N3	152	0.065	6	2	5
SHP1H4N3F1	152	0.065	6	2	5
SHP1H5N3	152	0.065	6	2	5	x
SHP1H5N3F1	152	0.065	6	2	5
SHP1H6N3	152	0.065	6	2	5
SHP1H6N3F1	152	0.065	6	2	5
SHP1H7N3	152	0.065	6	2	5
SHP1H5N2	152	0.065	6	2	5	x
SHP1H6N2	152	0.065	6	2	5	x
SHP1H7N2	152	0.065	6	2	5	x
SHP1H8N2	152	0.065	6	2	5
SHP1H9N2	152	0.065	6	2	5
SHP1H10N2	152	0.065	6	2	5
GLT1H4N4	250	0.065	5	3	6
GLT1H4N5F1	250	0.065	5	3	6
GLT1H4N5F1S1	250	0.065	5	3	6
GLT1H5N4	250	0.065	5	3	6	x
GLT1H5N4F1	250	0.065	5	3	6
GLT1H5N4F1S1	250	0.065	5	3	6	x
GLT1H5N4F1S2	250	0.065	5	3	6
GLT1H5N4F2S2	250	0.065	5	3	6
GLT1H5N4F2S3	250	0.065	5	3	6
GLT1H5N4S1	250	0.065	5	3	6
GLT1H5N4S2	250	0.065	5	3	6
GLT1H5N5	250	0.065	5	3	6	x
GLT1H5N5F1	250	0.065	5	3	6
GLT1H5N5S1	250	0.065	5	3	6
GLT1H5N5F1S1	250	0.065	5	3	6	x
GLT1H5N5F1S2	250	0.065	5	3	6
GLT1H5N5F2S2	250	0.065	5	3	6
GLT1H5N5S2	250	0.065	5	3	6
GLT1H5N6S1	250	0.065	5	3	6
GLT1H6N4F1S1	250	0.065	5	3	6
GLT1H6N4F1S2	250	0.065	5	3	6
GLT1H6N5S1	250	0.065	5	3	6
GLT1H6N5F1S1	250	0.065	5	3	6
GLT1H6N5F1S2	250	0.065	5	3	6
GLT1H7N4F1S2	250	0.065	5	3	6
STGC1H4N2	292	0.065	5	2	6
STGC1H5N2	292	0.065	5	2	6	x
STGC1H6N2	292	0.065	5	2	6	x
STGC1H7N2	292	0.065	5	3	6	x
STGC1H8N2	292	0.065	5	3	6	x
STGC1H9N2	292	0.065	5	3	6
STGC1H10N2	292	0.065	5	3	6
STGY1H4N2	312	0.065	7	2	6
STGY1H5N2	312	0.065	7	2	6	x
STGY1H6N2	312	0.065	7	3	6	x
STGY1H7N2	312	0.065	7	3	6	x
STGY1H8N2	312	0.065	7	3	6	x
STGY1H9N2	312	0.065	7	3	6
STGY1H10N2	312	0.065	7	3	6

## Sheet: S2 - Settings LaCyTools
Parameter Settings			Cluster	Calibration	Comment
LaCyTools Version	2.1.0		IgGI	SN27
LaCyTools Build	20230525		IgGII	SN9
Calibration Parameters			IgGIV	Uncalibrated
CALIB_MASS_WINDOW	0.2		IgGIE	Uncalibrated	Curated - During spectra curation
CALIB_S_N_CUTOFF	27		IgGIEE	SN27	Checked, not reported
CALIB_MIN_PEAK	4		IgGIIE	Uncalibrated	Checked, not reported
Extraction Parameters			IgGIIEE	Uncalibrated	Checked, not reported
SUM_SPECTRUM_RESOLUTION	100		SES	SN27
MASS_WINDOW	0.065		SGQ	SN9	Checked, not reported
TIME_WINDOW	20		TPL	SN9
MIN_CHARGE	2		LAGE	SN27
MAX_CHARGE	6		ANL	SN9
MIN_TOTAL	0.8		DLL	Uncalibrated
BACKGROUND_WINDOW	10		HYT	SN9
			ENI	SN27
			IIV	SN27	Curated - During spectra curation
			YKN	SN27
			THT	SN27
			SHP	SN27
			GLT	SN9
			STGC	SN9
			STGY	SN9

## Sheet: S3 - Derived trait calculation
Cluster	Trait calculation	Comment
IgGI	IgGI_Fucosylation = H3N4F1 + H3N5F1 + H4N4F1 + H4N4F1S1 + H4N5F1 + H4N5F1S1 + H5N4F1 + H5N4F1S1 + H5N4F1S2 + H5N5F1 + H5N5F1S1
IgGI	IgGI_Sialylation = (0.5 * (H4N4F1S1 + H4N5F1S1 + H5N4F1S1 + H5N4S1 + H5N5F1S1)) + H5N4F1S2
IgGI	IgGI_Galactosylation = (0.5 * (H4N4 + H4N4F1 + H4N4F1S1 + H4N5 + H4N5F1 + H4N5F1S1)) + (H5N4 + H5N4F1 + H5N4F1S1 + H5N4F1S2 + H5N4S1 + H5N5F1 + H5N5F1S1)
IgGI	IgGI_Bisection = H3N5 + H3N5F1 + H4N5 + H4N5F1 + H4N5F1S1 + H5N5F1 + H5N5F1S1
IgGI	IgGI_Sialic_acids_per_galactose = ((0.5 * (H4N4F1S1 + H4N5F1S1 + H5N4F1S1 + H5N4S1 + H5N5F1S1)) + H5N4F1S2) / ((0.5 * (H4N4 + H4N4F1 + H4N4F1S1 + H4N5 + H4N5F1 + H4N5F1S1)) + (H5N4 + H5N4F1 + H5N4F1S1 + H5N4F1S2 + H5N4S1 + H5N5F1 + H5N5F1S1))
IgGII	IgGII_Sialylation = (0.5 * (H4N4F1S1 + H5N4F1S1))
IgGII	IgGII_Galactosylation = (0.5 * (H4N4F1 + H4N4F1S1)) + (H5N4F1 + H5N4F1S1 + H5N5F1)
IgGII	IgGII_Bisection = H3N5F1 + H5N5F1
IgGII	IgGII_Sialic_acids_per_galactose = (0.5 * (H4N4F1S1 + H5N4F1S1)) / ((0.5 * (H4N4F1 + H4N4F1S1)) + (H5N4F1 + H5N4F1S1 + H5N5F1))	Check - Should be 100
IgGIV	IgGIV_Sialylation = (0.5 * (H5N4F1S1))
IgGIV	IgGIV_Galactosylation = (0.5 * (H4N4F1)) + (H5N4F1 + H5N4F1S1)
IgGIV	IgGII_Sialic_acids_per_galactose = (0.5 * (H5N4F1S1)) / ((0.5 * (H4N4F1)) + (H5N4F1 + H5N4F1S1))
ANL	ANL_Sialylation = (0.5 * (H4N4S1 + H4N5S1 + H5N4S1 + H5N5S1)) + (H5N4S2 + H5N5S2)
ANL	ANL_Galactosylation = (0.5 * (H4N4S1 + H4N5 + H4N5S1)) + (H5N4S1 + H5N4S2 + H5N5S1 + H5N5S2)
ANL	ANL_Bisection = H3N5 + H4N5 + H4N5S1 + H5N5S1 + H5N5S2
DLL	DLL_Sialylation = (0.5 * (H4N5S1 + H5N4S1 + H5N5S1)) + H5N4S2
DLL	DLL_Galactosylation = (0.5 * (H4N5 + H4N5S1)) + (H5N4S1 + H5N4S2 + H5N5S1)
DLL	DLL_Bisection = H4N5 + H4N5S1 + H5N5S1
DLL	DLL_Sialic_acids_per_galactose = ((0.5 * (H4N5S1 + H5N4S1 + H5N5S1)) + H5N4S2) / ((0.5 * (H4N5 + H4N5S1)) + (H5N4S1 + H5N4S2 + H5N5S1))
LAGE	LAGE_non_complex = H5N2
LAGE	LAGE_Fucosylation = ((H5N4F1S1 + H5N4F1S2 + H5N5F1S1 + H5N5F1S2 + H6N5F1S1 + H6N5F1S2 + H6N5F1S3 + H6N6F1S2) / (H5N4F1S1 + H5N4F1S2 + H5N4S1 + H5N4S2 + H5N5F1S1 + H5N5F1S2 + H5N5S2 + H5N6S2 + H6N5F1S1 + H6N5F1S2 + H6N5F1S3 + H6N6F1S2))*100
LAGE	LAGE_Sialylation = (((0.5 * (H5N4F1S1 + H5N4S1 + H5N5F1S1 + H6N5F1S1)) + (H5N4F1S2 + H5N4S2 + H5N5F1S2 + H5N5S2 + H6N5F1S3) + (0.66 * (H5N6S2 + H6N5F1S2 + H6N6F1S2))) / (H5N4F1S1 + H5N4F1S2 + H5N4S1 + H5N4S2 + H5N5F1S1 + H5N5F1S2 + H5N5S2 + H5N6S2 + H6N5F1S1 + H6N5F1S2 + H6N5F1S3 + H6N6F1S2))*100
LAGE	LAGE_Bisection = ((H5N5F1S1 + H5N5F1S2 + H5N5S2 + H5N6S2 + H6N6F1S2) / (H5N4F1S1 + H5N4F1S2 + H5N4S1 + H5N4S2 + H5N5F1S1 + H5N5F1S2 + H5N5S2 + H5N6S2 + H6N5F1S1 + H6N5F1S2 + H6N5F1S3 + H6N6F1S2))*100
LAGE	LAGE_Atenarity = ((2 * (H5N4F1S1 + H5N4F1S2 + H5N4S1 + H5N4S2 + H5N5F1S1 + H5N5F1S2 + H5N5S2)) + (3 * (H5N6S2 + H6N5F1S1 + H6N5F1S2 + H6N5F1S3 + H6N6F1S2)))/100
LAGE	LAGE_Sialic_acids_per_galactose = ((((0.5 * (H5N4F1S1 + H5N4S1 + H5N5F1S1 + H6N5F1S1)) + (H5N4F1S2 + H5N4S2 + H5N5F1S2 + H5N5S2 + H6N5F1S3) + (0.66 * (H5N6S2 + H6N5F1S2 + H6N6F1S2))) / (H5N4F1S1 + H5N4F1S2 + H5N4S1 + H5N4S2 + H5N5F1S1 + H5N5F1S2 + H5N5S2 + H5N6S2 + H6N5F1S1 + H6N5F1S2 + H6N5F1S3 + H6N6F1S2)) / ((H5N4F1S1 + H5N4F1S2 + H5N4S1 + H5N4S2 + H5N5F1S1 + H5N5F1S2 + H5N5S2 + H6N5F1S1 + H6N…
LAGE	LAGE_'A'galactosylation = H5N6S2
SES	SES_Sialylation = ((0.5 * (H4N5F1S1 + H4N5F2S1 + H5N5F1S1)) + (0.33 * (H5N6F1S1 + H5N6F2S1)) + (0.66 * (H5N6F1S2 + H5N6F2S2)))
SES	SES_Galactosylation = ((0.5 * (H4N5F1S1 + H4N5F2S1)) + H5N5F1S1 + (0.66 * (H5N6F1S1 + H5N6F1S2 + H5N6F2S1 + H5N6F2S2)))
SES	SES_Antennarity = ((2 * (H4N5F1S1 + H4N5F2S1 + H5N5F1S1)) + (3 * (H5N6F1S1 + H5N6F1S2 + H5N6F2S1 + H5N6F2S2))/100)
SES	SES_Sialic_acids_per_galactose = ((0.5 * (H4N5F1S1 + H4N5F2S1 + H5N5F1S1)) + (0.33 * (H5N6F1S1 + H5N6F2S1)) + (0.66 * (H5N6F1S2 + H5N6F2S2)))/ ((0.5 * (H4N5F1S1 + H4N5F2S1)) + (H5N5F1S1) + (0.66 * (H5N6F1S1 + H5N6F1S2 + H5N6F2S1 + H5N6F2S2)))
SES	SES_Antennary_Fucosylation = H5N6F2S1 + H4N5F2S1 + H5N6F2S2
TPL	TPL_Sialylation = (0.5 * (H4N5F1S1 + H5N4F1S1 + H5N5F1S1)) + (H5N4F1S2 + H5N5F1S2)
TPL	TPL_Galactosylation = (0.5 * (H4N5F1 + H4N5F1S1)) + (H5N4F1S1 + H5N4F1S2 + H5N5F1 + H5N5F1S1 + H5N5F1S2)
TPL	TPL_Bisection = H4N5F1 + H4N5F1S1 + H5N5F1 + H5N5F1S1 + H5N5F1S2
TPL	TPL_Sialic_acids_per_galactose = ((0.5 * (H4N5F1S1 + H5N4F1S1 + H5N5F1S1)) + (H5N4F1S2 + H5N5F1S2)) / ((0.5 * (H4N5F1 + H4N5F1S1)) + (H5N4F1S1 + H5N4F1S2 + H5N5F1 + H5N5F1S1 + H5N5F1S2))
HYT	HYT_Sialic_acids = ((H2N5S1 + H3N3S1 + H3N4S1 + H3N5S1 + H3N6S1 + H4N4S1+ H4N5S1) + (2 * (H2N3S2 + H2N5S2 + H2N4S2 + H3N3S2 + H3N4S2 + H3N5S2 + H3N6S2 + H4N4S2 + H4N5S2 + H4N6S2 + H5N6S2 + H5N5S2)) + (3 * (H3N3S3 + H3N4S3 + H3N5S3 + H3N6S3 + H4N4S3 + H4N5S3 + H5N6S3 + H5N5S3 + H4N6S3)) + (4* (H3N3S4+ H3N4S4 + H4N4S4 + H4N5S4 + H5N5S4+ H4N6S4 )) + (5 * (H4N4S5)))/100
HYT	HYT_Galactoses = ((2 * (H2N3S2 + H2N4S2 + H2N5S1 + H2N5S2)) + (3 * (H3N3S1 + H3N3S2 + H3N3S3 + H3N3S4 + H3N4 + H3N4S1 + H3N4S2 + H3N4S3 + H3N4S4 + H3N5 + H3N5S1 + H3N5S2 + H3N5S3 + H3N6 + H3N6S1 + H3N6S2 + H3N6S3)) + (4 * (H4N4 + H4N4S1 + H4N4S2 + H4N4S3 + H4N4S4 + H4N4S5 + H4N5 + H4N5S1 + H4N5S2 + H4N5S3 + H4N5S4 + H4N6 + H4N6S2 + H4N6S3 + H4N6S4)) + (5 * (H5N5 + H5N5S2 + H5N5S3 + H5N5S4 + H5N6S…
HYT	HYT_Occupied_sites = ((3 * (H2N3S2 + H3N3S1 + H3N3S2 + H3N3S3 + H3N3S4)) + (4 * (H2N4S2 + H3N4 + H3N4S1 + H3N4S2 + H3N4S3 + H3N4S4 + H4N4 + H4N4S1 + H4N4S2 + H4N4S3 + H4N4S4 + H4N4S5)) + (5 *(H2N5S1 + H2N5S2 + H3N5 + H3N5S1 + H3N5S2 + H3N5S3 + H4N5 + H4N5S1 + H4N5S2 + H4N5S3 + H4N5S4 + H5N5 + H5N5S2 + H5N5S3 + H5N5S4)) + (6 * (H3N6 + H3N6S1 + H3N6S2 + H3N6S3 + H4N6 + H4N6S2 + H4N6S3 + H4N6S4 + H5…
HYT	HYT_Sialic_acids_per_galactose = ((H2N5S1 + H3N3S1 + H3N4S1 + H3N5S1 + H3N6S1 + H4N4S1+ H4N5S1) + (2 * (H2N3S2 + H2N5S2 + H2N4S2 + H3N3S2 + H3N4S2 + H3N5S2 + H3N6S2 + H4N4S2 + H4N5S2 + H4N6S2 + H5N6S2 + H5N5S2)) + (3 * (H3N3S3 + H3N4S3 + H3N5S3 + H3N6S3 + H4N4S3 + H4N5S3 + H5N6S3 + H5N5S3 + H4N6S3)) + (4* (H3N3S4+ H3N4S4 + H4N4S4 + H4N5S4 + H5N5S4+ H4N6S4 )) + (5 * (H4N4S5))) / ((2 * (H2N3S2 + H2…
HYT	HYT_Galactoses_per_GalNAc = ((2 * (H2N3S2 + H2N4S2 + H2N5S1 + H2N5S1)) + (3 * (H3N3S1 + H3N3S2 + H3N3S3 + H3N3S4 + H3N4 + H3N4S1 + H3N4S2 + H3N4S3 + H3N4S4 + H3N5 + H3N5S1 + H3N5S2 + H3N5S3 + H3N6 + H3N6S1 + H3N6S2 + H3N6S3)) + (4 * (H4N4 + H4N4S1 + H4N4S2 + H4N4S3 + H4N4S4 + H4N4S5 + H4N5 + H4N5S1 + H4N5S2 + H4N5S3 + H4N5S4 + H4N6 + H4N6S2 + H4N6S3 + H4N6S4)) + (5 * (H5N5 + H5N5S2 + H5N5S3 + H5N…
HYT	Tn_antigen = ((H2N3S2 + H3N4 + H3N4S1 + H3N4S2 + H3N4S3 + H3N4S4 + H5N6S2 + H5N6S3) + (2 * (H2N4S2+ H3N5 + H3N5S1 + H3N5S2 + H3N5S3+ H4N5 + H4N5S1 + H4N5S2 + H4N5S3 + H4N5S4 + H4N6 + H4N6S2 + H4N6S3 + H4N6S4)) + (3 * (H2N5S1 + H2N5S2 + H3N6 + H3N6S1 + H3N6S2 + H3N6S3)))/100
HYT	sTn_antigen = (H3N3S4 + H3N4S4 + H4N4S5)
HYT	T_antigen = ((H2N5S1 + H3N3S2 + H3N4S2+ H3N5S2 + H3N6S2 + H4N4S3 + H4N5S3 + H4N6S3 + H5N5S4) + (2 * (H3N3S1 + H3N4S1 + H3N5S1 + H3N6S1 + H4N4S2 + H4N5S2 + H4N6S2 + H5N5S3 + H5N6S3)) + (3 * (H3N4 + H3N5 + H3N6 + H4N4S1 + H4N5S1 + H5N5S2 + H5N6S2)) + (4 * (H4N4 + H4N5 + H4N6)) + (5* (H5N5)))/100
HYT	sT_antigen = ((H2N5S1+ H3N3S1 + H3N4S1 + H3N5S1 + H3N6S1 + H4N4S1 + H4N5S1) + (2 * (H2N3S2 + H2N5S2 + H2N4S2 + H3N3S2 + H3N4S2 + H3N5S2 + H3N6S2 + H4N4S2 + H5N6S2 + H5N5S2 + H4N6S2 + H4N5S2)) + (3 * (H3N3S3 + H3N3S4 + H3N4S3 + H3N4S4 + H3N5S3 + H3N6S3 + H4N4S3 + H5N6S3 + H5N5S3 + H4N6S3 + H4N5S3)) + (4 * (H4N4S4 + H4N4S5 + H5N5S4 + H4N6S4 + H4N5S4)))/100
HYT	disialylated_O_antigen = (H3N3S4 + H4N4S5)
ENI	ENI_hybrid = H5N3F1S1 + H5N3S1
ENI	ENI_Fucosylation = ((H5N4F1S1 + H5N4F1S2 + H5N5F1S1)/ (H5N4F1S1 + H5N4F1S2 + H5N4S1 + H5N4S2 + H5N5F1S1 + H5N5S1)) * 100
ENI	ENI_Sialylation = (((0.5 * (H5N4F1S1 + H5N4S1 + H5N5F1S1 + H5N5S1)) + (H5N4F1S2 + H5N4S2)) / (H5N4F1S1 + H5N4F1S2 + H5N4S1 + H5N4S2 + H5N5F1S1 + H5N5S1)) * 100
ENI	ENI_Bisection = ((H5N5F1S1 + H5N5S1) / (H5N4F1S1 + H5N4F1S2 + H5N4S1 + H5N4S2 + H5N5F1S1 + H5N5S1)) * 100
YKN	YKN_Hybrid = H5N3F1 + H5N3F1S1 + H6N3F1 + H6N3F1S1 + H6N3S1 + H6N4F1 + H6N4F1S1 + H7N4S2
YKN	YKN_Oligomannose = H5N2
YKN	YKN_Fucosylation = (((H4N3F1 + H4N3F1S1 + H4N5F1S1 + H5N4F1 + H5N4F1S1 + H5N4F1S2 + H5N5F1 + H5N5F1S1 + H5N5F1S2 + H6N5F1S1) + (2 * (H5N5F2S1))) / (H4N3F1 + H4N3F1S1 + H4N3S1 + H4N4S1 + H4N5 + H4N5F1S1 + H5N4 + H5N4F1 + H5N4F1S1 + H5N4F1S2 + H5N4S1 + H5N5 + H5N5F1 + H5N5F1S1 + H5N5F1S2 + H5N5F2S1 + H5N5S1 + H5N5S2 + H5N6S1 + H6N5F1S1 + H6N5S1))*100
YKN	YKN_Sialylation = (((0.5 * (H4N4S1 + H4N5F1S1+ H5N4F1S1 + H5N4S1 + H5N5F1S1 + H5N5F2S1 + H5N5S1)) + (H4N3F1S1 + H4N3S1 + H5N4F1S2 + H5N5F1S2 + H5N5S2) + (0.33 * (H5N6S1 + H6N5F1S1 + H6N5S1))) / (H4N3F1 + H4N3F1S1 + H4N3S1 + H4N4S1 + H4N5 + H4N5F1S1 + H5N4 + H5N4F1 + H5N4F1S1 + H5N4F1S2 + H5N4S1 + H5N5 + H5N5F1 + H5N5F1S1 + H5N5F1S2 + H5N5F2S1 + H5N5S1 + H5N5S2 + H5N6S1 + H6N5F1S1 + H6N5S1))*100
YKN	YKN_Galactosylation = (((0.5 * (H4N4S1 + H4N5 + H4N5F1S1)) + (H4N3F1 + H4N3F1S1 + H4N3S1 + H5N4 + H5N4F1 + H5N4F1S1 + H5N4F1S2 + H5N4S1 + H5N5 + H5N5F1 + H5N5F1S1 + H5N5F1S2 + H5N5F2S1 + H5N5S1 + H5N5S2 + H6N5F1S1 + H6N5S1) + (0.66 * (H5N6S1))) / (H4N3F1 + H4N3F1S1 + H4N3S1 + H4N4S1 + H4N5 + H4N5F1S1 + H5N4 + H5N4F1 + H5N4F1S1 + H5N4F1S2 + H5N4S1 + H5N5 + H5N5F1 + H5N5F1S1 + H5N5F1S2 + H5N5F2S1 +…
YKN	YKN_Atennarity = ((H4N3F1 + H4N3F1S1 + H4N3S1 + (2 * (H4N4S1 + H4N5 + H4N5F1S1 + H5N4 + H5N4F1 + H5N4F1S1 + H5N4F1S2 + H5N4S1 + H5N5 + H5N5F1 + H5N5F1S1 + H5N5F1S2 + H5N5F2S1 + H5N5S1 + H5N5S2)) + (3* (H5N6S1 + H6N5F1S1 + H6N5S1)))/(H4N3F1 + H4N3F1S1 + H4N3S1 + H4N4S1 + H4N5 + H4N5F1S1 + H5N4 + H5N4F1 + H5N4F1S1 + H5N4F1S2 + H5N4S1 + H5N5 + H5N5F1 + H5N5F1S1 + H5N5F1S2 + H5N5F2S1 + H5N5S1 + H5N5S…
YKN	YKN_Bisection = ((H4N5 + H4N5F1S1 + H5N5 + H5N5F1 + H5N5F1S1 + H5N5F1S2 + H5N5F2S1 + H5N5S1 + H5N5S2 + H5N6S1) / (H4N3F1 + H4N3F1S1 + H4N3S1 + H4N4S1 + H4N5 + H4N5F1S1 + H5N4 + H5N4F1 + H5N4F1S1 + H5N4F1S2 + H5N4S1 + H5N5 + H5N5F1 + H5N5F1S1 + H5N5F1S2 + H5N5F2S1 + H5N5S1 + H5N5S2 + H5N6S1 + H6N5F1S1 + H6N5S1))*100
YKN	YKN_Sialic_acids_per_galactose = (((0.5 * (H4N4S1 + H4N5F1S1+ H5N4F1S1 + H5N4S1 + H5N5F1S1 + H5N5F2S1 + H5N5S1)) + (H4N3F1S1 + H4N3S1 + H5N4F1S2 + H5N5F1S2 + H5N5S2) + (0.33 * (H5N6S1 + H6N5F1S1 + H6N5S1))) / (H4N3F1 + H4N3F1S1 + H4N3S1 + H4N4S1 + H4N5 + H4N5F1S1 + H5N4 + H5N4F1 + H5N4F1S1 + H5N4F1S2 + H5N4S1 + H5N5 + H5N5F1 + H5N5F1S1 + H5N5F1S2 + H5N5F2S1 + H5N5S1 + H5N5S2 + H5N6S1 + H6N5F1S1 +…
YKN	YKN_Antennary_Fucosylation = H5N5F2S1/H5N5F1S1*100
GLT	GLT_Fucosylation = H4N5F1S1 + H5N4F1S1 + H5N4F1S2 + H5N5F1S1 + H5N5F1S2 + H6N5F1S1
GLT	GLT_Sialylaton = (0.5 * (H4N5F1S1 + H5N4F1S1 + H5N4S1 + H5N5F1S1+ H5N5S1 )) + (H5N4F1S2 + H5N4S2 + H5N5F1S2) + (0.33 * (H6N5F1S1))
GLT	GLT_Bisection = H4N5F1S1 + H5N5F1S1 + H5N5F1S2 + H5N5S1
GLT	GLT_Sialic_acids_per_galactose = ((0.5 * (H4N5F1S1 + H5N4F1S1 + H5N4S1 + H5N5F1S1+ H5N5S1 )) + (H5N4F1S2 + H5N4S2 + H5N5F1S2) + (0.33 * (H6N5F1S1))) / ( (0.5 * (H4N5F1S1)) + (H5N4F1S1 + H5N4F1S2 + H5N4S1 + H5N4S2 + H5N5F1S1 + H5N5F1S2 + H5N5S1 + H6N5F1S1))
GLT	GLT_'A'galactosylation = H4N5F1S1	Glycan - Proxy for 1/2 Galactosylation of glycan
GLT	GLT_Triantennary = H6N5F1S1	Glycan - Proxy for triantennary glycans
THT	THT_Hybrid = H6N4F1S1
THT	THT_Core_Fucosylation = ((H4N5F1 + H4N5F1S1 + H5N4F1S1 + H5N4F1S2 + H5N5F1 + H5N5F1S1 + H5N5F1S2 + H5N5F2S1 + H5N5F2S2 + H6N5F1 + H6N5F1S1 + H6N5F1S2)/ (H4N5F1 + H4N5F1S1 + H5N4F1S1 + H5N4F1S2 + H5N5 + H5N5F1 + H5N5F1S1 + H5N5F1S2 + H5N5F2S1 + H5N5F2S2 + H5N5S1 + H5N6S1 + H6N5F1 + H6N5F1S1 + H6N5F1S2))*100
THT	THT_Sialylation = (((0.5 * (H4N5F1S1 + H5N4F1S1 + H5N5F1S1 + H5N5F2S1+ H5N5S1)) + (H5N4F1S2 + H5N5F1S2 + H5N5F2S2) + (0.33 * (H5N6S1 + H6N5F1S1)) + (0.66 * (H6N5F1S2))) / (H4N5F1 + H4N5F1S1 + H5N4F1S1 + H5N4F1S2 + H5N5 + H5N5F1 + H5N5F1S1 + H5N5F1S2 + H5N5F2S1 + H5N5F2S2 + H5N5S1 + H5N6S1 + H6N5F1 + H6N5F1S1 + H6N5F1S2 ))*100
THT	THT_Galactosylation = (((0.5 * (H4N5F1 + H4N5F1S1)) + (H5N4F1S1 + H5N4F1S2 + H5N5 + H5N5F1 + H5N5F1S1 + H5N5F1S2 + H5N5F2S1 + H5N5F2S2 + H5N5S1+ H6N5F1 + H6N5F1S1 + H6N5F1S2) + (0.66 * (H5N6S1))) / (H4N5F1 + H4N5F1S1 + H5N4F1S1 + H5N4F1S2 + H5N5 + H5N5F1 + H5N5F1S1 + H5N5F1S2 + H5N5F2S1 + H5N5F2S2 + H5N5S1 + H5N6S1 + H6N5F1 + H6N5F1S1 + H6N5F1S2 ))*100
THT	THT_Bisection = ((H4N5F1 + H4N5F1S1 + H5N5 + H5N5F1 + H5N5F1S1 + H5N5F1S2 + H5N5F2S1 + H5N5F2S2 + H5N5S1 + H5N6S1) / (H4N5F1 + H4N5F1S1 + H5N4F1S1 + H5N4F1S2 + H5N5 + H5N5F1 + H5N5F1S1 + H5N5F1S2 + H5N5F2S1 + H5N5F2S2 + H5N5S1 + H5N6S1 + H6N5F1 + H6N5F1S1 + H6N5F1S2 ))*100
THT	THT_Antennarity = ((2 * (H4N5F1 + H4N5F1S1 + H5N4F1S1 + H5N4F1S2 + H5N5 + H5N5F1 + H5N5F1S1 + H5N5F1S2 + H5N5F2S1 + H5N5F2S2 + H5N5S1)) + (3 * (H5N6S1 + H6N5F1 + H6N5F1S1 + H6N5F1S2))) / (H4N5F1 + H4N5F1S1 + H5N4F1S1 + H5N4F1S2 + H5N5 + H5N5F1 + H5N5F1S1 + H5N5F1S2 + H5N5F2S1 + H5N5F2S2 + H5N5S1 + H5N6S1 + H6N5F1 + H6N5F1S1 + H6N5F1S2 )
THT	THT_Sialic_acids_per_galactose = (((0.5 * (H4N5F1S1 + H5N4F1S1 + H5N5F1S1 + H5N5F2S1+ H5N5S1)) + (H5N4F1S2 + H5N5F1S2 + H5N5F2S2) + (0.33 * (H5N6S1 + H6N5F1S1)) + (0.66 * (H6N5F1S2))) / (H4N5F1 + H4N5F1S1 + H5N4F1S1 + H5N4F1S2 + H5N5 + H5N5F1 + H5N5F1S1 + H5N5F1S2 + H5N5F2S1 + H5N5F2S2 + H5N5S1 + H5N6S1 + H6N5F1 + H6N5F1S1 + H6N5F1S2 )) / (((0.5 * (H4N5F1 + H4N5F1S1)) + (H5N4F1S1 + H5N4F1S2 + H5N…
THT	THT_Antennary_Fucosylation = H5N5F2S1 + H5N5F2S2
SHP	SHP_Oligomannose = H10N2 + H5N2 + H6N2 + H7N2 + H8N2 + H9N2
SHP	SHP_Hybrid = H5N3 + H5N3F1 + H6N3 + H6N3F1
SHP	SHP_Core_Fucosylation = ((H3N3F1 + H4N3F1) / (H3N3 + H3N3F1 + H4N3 + H4N3F1))*100
SHP	SHP_Core_Fucosylation_Hybrid = ((H5N3F1 + H6N3F1) / ( H5N3 + H5N3F1 + H6N3 + H6N3F1))*100
SHP	SHP_Galactosylation = ((H4N3 + H4N3F1) / (H3N3 + H3N3F1 + H4N3 + H4N3F1))*100
SHP	SHP_Avarage_number_mannose = (10 * H10N2 + 5 * H5N2 + 6 * H6N2 + 7 * H7N2 + 8 * H8N2 + 9 * H9N2)/(H10N2 + H5N2 + H6N2 + H7N2 + H8N2 + H9N2)
STGC	STGC_Avarage_number_mannose = (5* H5N2 + 6 * H6N2 + 8 * H8N2) / 100
STGY	STGY_Avarage_number_mannose = (5* H5N2 + 6 * H6N2 + 8 * H8N2 + 9 * H9N2) / 100

## Sheet: S4 - Overview tryptic peptides
Protein	UniProt accession number	Glyco-sylation site	Peptide sequenceb	Clustersa	Retention time	Missed cleavage
IgG1	P01857	N297	(R)EEQYNSTYR(V)	IgG1	51-61	-
IgG2/3	P01859	N297	(R)EEQFNSTFR(V)	IgG2/3	133-142	-
IgG4	P01861	N297	(R)EEQFNSTYR(V)	IgG4	90-99	-
IgA1	P01876	T106/T109/S111/S113/T114/T117	(K)HYTNPSQDVTVPCPVPSTPPTPSPSTPPTPSPSCCHPR(L)	HYT	175-204	-
IgA1/A2	P01876	N340/	(R)LAGKPTHVNVSVVMAEVDGTCY	LAGy	304-315	-
	P01877	N327
IgA1/A2	P01876	N340/	(R)LAGKPTHVNVSVVMAEVDGTC	LAGc	286-294	-
	P01877	N327
IgA1/A2	P01876	N144/	(R)LSLHRPALEDLLLGSEANLTCTLTGLR(D)	LSL	380-387	-
	P01877	N131
IgA2	P01877	N47	(W)SESGQNVTAR(N)	SES	26-34	-
IgA2	P01877	N205	(K)TPLTANITK(S)	TPL	136-145	-
IgM	P01871	N46	YKNNSDISSTR	YKN	20-40	1
IgM	P01871	N209	GLTFQQNASSMCVPDQDTAIR	GLT	230-240	-
IgM	P01871	N272 + N279	THTNISESHPNATFSAVGEASICEDDWNSGER	THT+	210-222	-
IgM	P01871	N440	STGKPTLYNVSLVMSDTAGTCY	STGy	262-280	-
IgM	P01871	N440	STGKPTLYNVSLVMSDTAGTC	STGc	289-300	-
JC	P01591	N71	(R)ENISDPTSPLR(T)	ENI	149-161	-
JC	P01591	N71	(R)IIVPLNNRENISDPTSPLR(T)	IIV	208-215	1

## Sheet: S5 - Raw data sheet GlycoDash
sample_name	sample_type	sample_id	plate_well	number_of_replicates	replicates	IgGI_Fucosylation	IgGI_Sialylation	IgGI_Galactosylation	IgGI_Bisection	IgGI_Sialic_acids_per_galactose	IgGII_Sialylation	IgGII_Galactosylation	IgGII_Bisection	IgGII_Sialic_acids_per_galactose	IgGIV_Sialylation	IgGIV_Galactosylation	IgGIV_Sialic_acids_per_galactose	ANL_Sialylation	ANL_Galactosylation	ANL_Bisection	DLL_Sialylation	DLL_Galactosylation	DLL_Bisection	DLL_Sialic_acids_per_galactose	LAGE_non_complex	LAGE_Fucosylation	LAGE_Sialylation	LAGE_Bisection	LAGE_Antennarity	LAGE_Sialic_acids_per_galactose	LAGE_'A'galactosylation	SES_Sialylation	SES_Galactosylation	SES_Antennarity	SES_Sialic_acids_per_galactose	SES_Antennary_Fucosylation	TPL_Sialylation	TPL_Galactosylation	TPL_Bisection	TPL_Sialic_acids_per_galactose	HYT_Sialic_acids	HYT_Galactoses	HYT_Occupied_sites	HYT_Sialic_acids_per_galactose	HYT_Galactoses_per_GalNAc	HYT_Tn_antigen	HYT_sTn_antigen	HYT_T_antigen	HYT_sT_antigen
2023GLY00167_IM1_TotalGAM_Plate1_A01_01_20230504_000005.raw	RA patient pre-pregnancy	262XA	1_A01	1	FALSE	88.082	7.85534	58.6325	11.6751	0.133976	7.42075	44.4682	6.17051	0.166878	4.14916	41.4801	0.100028	48.7778	82.5268	47.2065	48.84	88.4379	46.7233	0.552252	1.54737	91.2241	85.0101	56.3955	2.03842	0.867484	1.34279	50.5768	53.0631	2.1771	0.953144	3.04361	51.0138	95.9617	58.8839	0.531606	2.07749	3.59754	4.5526	0.577476	0.788533	1.21785	1.29492	1.533	2.06454
2023GLY00167_IM1_TotalGAM_Plate1_A02_01_20230504_000006.raw	Healthy post partum	24GZ	1_A02	1	FALSE	95.0078	8.99512	61.8593	10.4381	0.145412	8.75189	53.6682	5.81794	0.163074	4.78608	47.9064	0.0999047	53.3165	89.2455	39.9426	52.7328	93.1945	46.1157	0.565836	1.48917	93.9563	86.7482	46.8683	2.06033	0.884167	1.17013						57.1125	98.0453	59.2655	0.582511	2.28267	3.75162	4.63885	0.60845	0.808274	1.20334	1.72578	1.4862	2.26542
2023GLY00167_IM1_TotalGAM_Plate1_A03_01_20230504_000007.raw	Healthy third trimester	39GC	1_A03	1	FALSE	94.7449	14.7759	72.023	10.603	0.205156	12.6452	62.0917	5.65681	0.203654	8.72041	56.4321	0.154529	52.242	85.8355	45.085	53.0171	91.6774	44.3267	0.578301	3.22615	92.4663	87.6553	51.9122	2.00713	0.90927	1.09435						57.921	97.1855	57.9875	0.595984	2.00662	3.59165	4.54168	0.558691	0.788348	1.20828	1.35109	1.59854	1.99311
2023GLY00167_IM1_TotalGAM_Plate1_A04_01_20230504_000008.raw	RA patient pre-pregnancy	38AA	1_A04	1	FALSE	96.7361	6.10955	41.2552	10.6941	0.148092	5.99997	36.9755	5.96664	0.162269	1.31169	19.7859	0.0662942	48.9371	80.2443	43.1223	50.2712	89.6895	50.4043	0.560503	2.43151	93.8856	84.967	55.2888	2.01738	0.875307	1.46297	50.6587	53.4589	2.20063	0.94762	2.99066	52.3616	96.029	58.6492	0.545268	1.66038	3.75933	4.47973	0.441669	0.837995	0.99265	1.00704	2.10902	1.65031
2023GLY00167_IM1_TotalGAM_Plate1_A05_01_20230504_000009.raw	RA patient third trimester	340XD	1_A05	1	FALSE	95.9247	10.868	65.7979	11.9601	0.165172	6.87771	49.3447	6.31828	0.139381	8.23556	54.9326	0.149921	49.8586	83.845	47.864	50.7884	89.5901	50.748	0.566898	1.66914	94.3951	85.2143	55.6098	2.04236	0.870381	1.25342	50.6068	53.8654	2.20683	0.939506	3.26457	55.0902	97.4468	56.2377	0.565336	1.80507	3.69649	4.57591	0.488319	0.806329	1.17022	1.35442	1.90497	1.79152
2023GLY00167_IM1_TotalGAM_Plate1_A06_01_20230504_000010.raw	RA patient post partum	167AG	1_A06	1	FALSE	90.8239	9.90966	63.5397	11.615	0.15596	8.8328	51.2276	12.1184	0.172422	8.03625	53.7544	0.149499	51.9044	88.0065	45.8591	52.4339	92.0901	47.5037	0.569376	2.82753	93.0736	84.7578	51.2006	2.02818	0.876552	1.4056	50.7004	53.5448	2.18348	0.946878	2.39023	58.2843	98.4252	55.7858	0.592168	2.23354	3.80626	4.5108	0.586807	0.843409	1.01087	1.58113	1.58853	2.21773
2023GLY00167_IM1_TotalGAM_Plate1_A07_01_20230504_000011.raw	RA patient third trimester	38AD	1_A07	1	FALSE	95.636	10.3069	64.8998	10.9849	0.158813	9.33063	57.802	5.21274	0.161424	4.39896	41.6446	0.105631	49.6327	82.1889	50.2184	50.3354	89.7472	55.688	0.560858	3.39293	92.5341	86.1285	57.7102	1.99559	0.895482	1.2524						52.8353	96.7306	65.9241	0.54621	1.83903	3.71654	4.55418	0.494823	0.814686	1.12615	1.29305	1.89044	1.8261
2023GLY00167_IM1_TotalGAM_Plate1_A08_01_20230504_000012.raw	RA patient post partum	11AH	1_A08	1	FALSE	93.7026	6.41806	40.8487	9.9438	0.157118	5.7118	33.0616	5.13298	0.172763	2.62495	25.9553	0.101133	50.0056	80.2624	42.7872	50.6919	88.5672	47.4046	0.572355	2.27621	93.2586	86.5184	56.5544	2.01543	0.889507	1.34767	51.0731	53.5362	2.1972	0.95399	4.7912	53.2968	95.9409	56.0786	0.555517	1.46806	3.74115	4.43665	0.392409	0.842226	0.956803	0.821048	2.2813	1.45985
2023GLY00167_IM1_TotalGAM_Plate1_A09_01_20230504_000013.raw	Healthy post partum	14GZ	1_A09	1	FALSE	93.1001	6.76456	45.3643	16.2076	0.149116	7.2196	44.6745	7.8282	0.161605	3.74901	37.184	0.100823	52.8101	85.9249	43.452	51.1679	90.6293	48.0666	0.564584	0.935453	94.5146	86.6015	53.5981	2.06211	0.878024	1.27165	51.0462	53.1067	2.18009	0.9612	2.8239	54.4018	97.116	58.055	0.560173	2.42016	3.75193	4.49751	0.645044	0.83436	1.02217	2.34033	1.35518	2.39676
2023GLY00167_IM1_TotalGAM_Plate1_A10_01_20230504_000014.raw	RA patient post partum	367XG	1_A10	1	FALSE	92.0902	12.3821	62.0641	12.3193	0.199504	11.8441	54.0522	4.84888	0.219124	9.60337	51.2864	0.18725	54.4948	87.2185	47.3627	53.8474	91.9519	49.8578	0.585604	2.25293	93.9229	87.8992	53.2423	2.04642	0.903242	1.27035						57.6594	97.1989	59.3176	0.59321	2.30621	3.91614	4.54279	0.588897	0.862313	0.937426	2.0696	1.63063	2.28551
2023GLY00167_IM1_TotalGAM_Plate1_A11_01_20230504_000015.raw	RA patient post partum	285XG	1_A11	1	FALSE	96.7726	7.4224	44.8119	15.5895	0.165634	9.3527	51.3381	6.068	0.182178	4.408	35.2323	0.125113				53.1348	92.2896	44.6368	0.57574	1.65426	94.1801	87.6039	49.774	2.05678	0.894287	1.13612						54.3511	97.2749	58.9757	0.558737	2.4506	3.78968	4.564	0.646649	0.830445	1.08781	2.05535	1.35964	2.43004
2023GLY00167_IM1_TotalGAM_Plate1_A12_01 20230504_000016.raw	RA patient post partum	210XG	1_A12	1	FALSE	97.316	7.88504	52.1941	12.0617	0.151072	8.19626	44.1982	5.6315	0.185443	2.86957	33.4358	0.0858232	50.7245	85.4286	50.2954	51.2293	90.0846	51.8628	0.56868	2.78323	93.3476	86.5184	57.8196	2.0217	0.894169	1.3482						55.1455	96.6848	64.1147	0.570363	2.22519	3.72545	4.53063	0.597293	0.821811	1.08198	1.80263	1.51829	2.20716
2023GLY00167_IM1_TotalGAM_Plate1_B01_01 20230504_000018.raw	RA patient pre-pregnancy	133AA	1_B01	1	FALSE	91.5117	11.8484	68.0038	9.92854	0.174231	12.588	62.0961	3.93564	0.202718	8.9314	61.1013	0.146174	54.1778	89.5784	38.3774	53.6155	92.4699	37.6737	0.579816	0.721761	94.5068	88.7311	47.7368	2.06473	0.897226	1.12738						57.1412	97.3051	56.9016	0.587237	1.98263	3.64825	4.57007	0.543446	0.796238	1.19772	1.32341	1.67886	1.96939
2023GLY00167_IM1_TotalGAM_Plate1_B02_01 20230504_000019.raw	Healthy third trimester	41GC	1_B02	1	FALSE	90.3436	13.8536	72.7402	11.838	0.190452	13.5941	67.0546	5.3553	0.202731				54.5209	88.752	48.4703	53.9843	91.8042	47.8131	0.588038	1.97292	92.2151	88.1017	53.0214	2.04931	0.902681	1.25571	51.0334	54.8516	2.28208	0.93039	3.66519	58.525	98.163	61.1703	0.596202	2.33512	3.63584	4.64146	0.64225	0.782351	1.29634	1.94529	1.32017	2.31567
2023GLY00167_IM1_TotalGAM_Plate1_B03_01 20230504_000020.raw	Healthy third trimester	33GC	1_B03	1	FALSE	89.4738	13.4262	77.4874	10.6177	0.17327	10.549	63.035	6.41366	0.167352	10.2825	60.1859	0.170845	56.0787	90.7206	43.449	54.6501	93.924	44.7891	0.581855	2.02305	92.5892	87.0825	47.5049	2.04462	0.89224	1.10916						58.5962	98.2119	55.3506	0.59663	2.42601	3.62278	4.61537	0.669654	0.785014	1.27354	2.09334	1.2177	2.40507
2023GLY00167_IM1_TotalGAM_Plate1_B04_01 20230504_000021.raw	RA patient post partum	340XG	1_B04	1	FALSE	95.892	9.26276	59.3551	11.7895	0.156057	5.97251	41.6594	6.86103	0.143365				51.2185	85.8184	45.2856	50.9945	90.9834	48.6806	0.560482	1.08414	95.0148	85.3192	54.0636	2.05301	0.866067	1.18376	50.3088	53.9757	2.2219	0.932064	2.96719	54.0669	98.0944	54.847	0.551172	2.08468	3.71701	4.58432	0.560849	0.809756	1.16445	1.75852	1.64991	2.06709
2023GLY00167_IM1_TotalGAM_Plate1_B05_01 20230504_000022.raw	Pooled Serum	Pooled	1_B05	10	TRUE	94.0587	8.72267	54.1162	13.009	0.161184	9.73885	46.9356	6.15811	0.207494	3.23277	24.9671	0.129481	52.1888	84.6483	45.0265	52.8377	91.17	43.7827	0.579551	1.63953	94.581	88.3432	50.9855	2.04828	0.901615	1.10959	50.7277	53.3248	2.19423	0.951296	4.45294	55.0181	97.0605	54.7492	0.566843	2.37112	3.72537	4.58035	0.636478	0.813872	1.15957	1.85505	1.3728	2.35257
2023GLY00167_IM1_TotalGAM_Plate1_B06_01 20230504_000023.raw	RA patient post partum	196XG	1_B06	1	FALSE	95.841	8.91158	56.3678	12.4869	0.158097	8.67159	49.3022	5.47662	0.175886				51.4949	83.5317	41.597	51.5566	90.6774	44.4381	0.568572	1.00378	95.0118	86.1554	50.3351	2.06212	0.873527	1.07907	50.4203	53.3181	2.18472	0.945651	3.07212	54.6373	97.1043	51.1252	0.562666	2.20892	3.65423	4.52561	0.604483	0.806511	1.13874	1.68833	1.46219	2.19204
2023GLY00167_IM1_TotalGAM_Plate1_B07_01 20230504_000024.raw	Healthy third trimester	28GC	1_B07	1	FALSE	95.0828	13.5373	74.8098	8.46039	0.180956	13.314	68.6649	3.69122	0.193898	9.60646	60.9356	0.157649	52.735	87.2992	41.7919	52.1759	91.9362	43.1875	0.567523	1.1575	94.627	88.2371	48.6605	2.04982	0.895637	0.952065	50.7662	54.1335	2.24544	0.937797	3.83201	56.1477	97.4098	59.0679	0.576407	1.98967	3.68331	4.55867	0.540184	0.80691	1.15627	1.4663	1.70831	1.975
2023GLY00167_IM1_TotalGAM_Plate1_B08_01 20230504_000025.raw	RA patient post partum	310XG	1_B08	1	FALSE	97.019	9.08688	54.2138	9.77574	0.167612	9.48369	50.2808	4.69365	0.188615	5.67732	45.9006	0.123687	51.472	85.7981	44.0146	52.1855	91.0161	43.835	0.573365	1.2108	94.7006	86.7758	51.731	2.06022	0.88177	1.11236	51.3258	53.9042	2.23245	0.952167	3.27446	56.0893	97.3445	54.2713	0.576194	2.05603	3.74426	4.51409	0.549114	0.828375	1.05347	1.71103	1.70535	2.03892
2023GLY00167_IM1_TotalGAM_Plate1_B09_01 20230504_000026.raw	Visucon standard	Visucon	1_B09	7	TRUE	94.8408	8.70245	55.6734	12.8403	0.156313	9.45833	48.8806	6.31741	0.193499	4.58836	36.2874	0.126445	52.2193	85.3688	48.0045	52.6594	91.5188	47.0631	0.575395	1.98669	95.2225	87.7636	53.3523	2.04458	0.898463	0.974362						56.4827	97.9892	57.4391	0.576417	2.47811	3.78413	4.58876	0.654868	0.825587	1.11965	2.25204	1.32855	2.45559
2023GLY00167_IM1_TotalGAM_Plate1_B10_01 20230504_000027.raw	RA patient third trimester	51AD	1_B10	1	FALSE	95.8663	11.1223	67.8101	12.4761	0.164021	12.6253	61.2993	5.14222	0.205961	11.9509	66.0895	0.180829	50.4575	84.18	48.3148	52.2271	90.8395	45.8421	0.574938	2.76417	93.3526	88.2201	54.232	2.00933	0.910618	1.04819	50.6117	53.679	2.2139	0.942859	3.32423	55.4117	97.4715	63.0211	0.568491	1.7238	3.6946	4.59381	0.466573	0.802476	1.19953	0.984886	1.98065	1.71395
2023GLY00167_IM1_TotalGAM_Plate1_B11_01 20230504_000028.raw	Healthy third trimester	13GC	1_B11	1	FALSE	95.0562	12.3534	65.7054	10.3431	0.188011	12.4417	59.5618	4.63045	0.208887	8.04627	50.5061	0.159313	51.9031	84.8246	45.2753	52.4234	91.0661	48.6987	0.575663	1.88946	93.6142	88.6616	52.8393	2.03224	0.906886	1.01687	50.7217	54.315	2.24243	0.933844	4.73195	58.6133	97.6423	59.3021	0.600286	1.9372	3.78102	4.58315	0.512349	0.824208	1.10828	1.48738	1.85869	1.92233
2023GLY00167_IM1_TotalGAM_Plate1_B12_01 20230504_000029.raw	Healthy post partum	18GC	1_B12	1	FALSE	94.2512	13.8877	72.6144	7.07137	0.191253	11.6974	59.7988	3.33943	0.195613	10.9746	69.0169	0.159013				53.2381	93.4065	46.2744	0.569961	1.53424	93.0612	89.3594	42.2945	2.03022	0.910187	0.849391	51.3892	55.2381	2.31271	0.930321	3.6949	55.1681	96.2373	53.6259	0.57325	2.13829	3.65764	4.61011	0.584609	0.792041	1.23873	1.82688	1.53762	2.12002
2023GLY00167_IM1_TotalGAM_Plate1_C01_01 20230504_000031.raw	RA patient third trimester	412XD	1_C01	1	FALSE	95.4667	10.8726	68.1459	10.8953	0.159549	11.7933	66.8681	3.74079	0.176366	7.94928	64.3635	0.123506	52.1034	87.5064	43.2786	52.2958	92.3051	41.5923	0.566554	1.55003	94.2356	87.0824	48.6412	2.04834	0.887632	1.01047	50.3644	53.5763	2.19605	0.940051	3.22775	57.3979	97.9537	54.0992	0.585969	2.45499	3.70065	4.55691	0.663394	0.812062	1.15365	2.05996	1.26626	2.43439
2023GLY00167_IM1_TotalGAM_Plate1_C02_01 20230504_000032.raw	RA patient third trimester	262XD	1_C02	1	FALSE	89.8991	10.1348	64.0136	9.85002	0.158323	9.71279	53.4349	4.71151	0.181769	5.33688	42.2767	0.126237	49.0402	81.391	50.4582	50.1354	88.6489	48.7576	0.56555	1.36056	92.4994	87.1698	56.8822	2.03964	0.887058	1.0911	51.3494	54.1437	2.24714	0.94839	3.01391	52.9058	96.2175	62.149	0.549856	1.99324	3.64202	4.55448	0.547291	0.797773	1.18642	1.26551	1.66143	1.98059
2023GLY00167_IM1_TotalGAM_Plate1_C03_01 20230504_000033.raw	Healthy third trimester	26GC	1_C03	1	FALSE	93.0764	15.365	75.7735	11.2404	0.202775	12.867	63.8982	5.44648	0.201368				54.6185	87.7812	51.0163	53.354	92.7248	51.0678	0.575402	2.23512	92.4941	88.7202	53.3143	2.04031	0.910826	1.05452	51.8165	55.3319	2.31263	0.936468	3.38396	61.8847	98.7384	60.4455	0.626754	2.18265	3.8014	4.58369	0.574169	0.828631	1.08965	1.59333	1.63469	2.16671
2023GLY00167_IM1_TotalGAM_Plate1_C04_01 20230504_000034.raw	Healthy third trimester	32GC	1_C04	1	FALSE	93.0955	9.4019	57.06	16.2931	0.164772	8.63726	57.3614	7.48525	0.150576	7.15245	55.2012	0.129571	50.3098	83.9252	47.8247	50.4888	90.4175	47.7267	0.558396	2.09123	92.7716	85.1657	53.0729	2.03483	0.8732	1.10559	50.8047	54.5401	2.25055	0.93151	2.81389	54.7539	97.1185	60.3855	0.563785	2.21257	3.66157	4.57661	0.60427	0.798761	1.19684	1.56233	1.46462	2.19695
2023GLY00167_IM1_TotalGAM_Plate1_C05_01 20230504_000035.raw	Blank	PBS	1_C05	4	TRUE
2023GLY00167_IM1_TotalGAM_Plate1_C06_01 20230504_000036.raw	Pooled Serum	Pooled	1_C06	10	TRUE	93.934	8.68608	53.9726	12.8812	0.160935	9.4484	46.9517	6.01085	0.201236	3.27501	27.801	0.117802	51.904	84.7543	44.5075	52.6442	91.0597	44.0242	0.578128	1.8039	94.4311	87.6928	51.1068	2.04625	0.896651	1.16383	50.7999	53.4683	2.19834	0.950094	4.55595	55.2938	97.1555	55.4042	0.569126	2.37011	3.72423	4.57498	0.636402	0.814488	1.15394	1.84775	1.3726	2.35163
2023GLY00167_IM1_TotalGAM_Plate1_C07_01 20230504_000037.raw	Healthy third trimester	31GC	1_C07	1	FALSE	93.1453	14.7669	70.9488	10.0487	0.208135	13.0256	61.5232	3.91462	0.211718	13.2725	64.6782	0.205208	54.4438	86.4496	44.1015	53.7869	92.2012	45.1118	0.583365	1.97917	93.3911	88.6194	49.6021	2.04096	0.907042	0.939076	50.7567	54.0162	2.23357	0.939657	4.31736	61.5525	98.3919	54.0552	0.625585	2.13606	3.72168	4.55175	0.57395	0.817029	1.11253	1.51093	1.60073	2.12095
2023GLY00167_IM1_TotalGAM_Plate1_C08_01 20230504_000038.raw	RA patient post partum	276XG	1_C08	1	FALSE	95.4788	8.10444	55.6917	12.2297	0.145523	7.67461	45.6836	6.28216	0.167995	5.83546	45.9678	0.126947	50.1386	82.7977	44.2641	50.6498	89.6941	44.1538	0.564695	1.70572	94.0513	85.7581	51.1987	2.04701	0.875858	1.12062	50.2924	53.7324	2.20589	0.935979	3.22258	53.1073	96.6971	58.4305	0.549213	2.1228	3.73322	4.63543	0.568626	0.804503	1.21743	1.35079	1.62392	2.1093
2023GLY00167_IM1_TotalGAM_Plate1_C09_01 20230504_000039.raw	Healthy post partum	19GZ	1_C09	1	FALSE	91.6337	12.1038	69.9399	13.1024	0.17306	9.83081	59.7055	6.05072	0.164655	8.37736	55.1095	0.152013	52.2606	87.3331	48.4186	51.5806	91.6448	51.7251	0.562832	2.12663	93.2838	86.7299	56.1926	2.03214	0.88929	1.01843	51.0689	53.618	2.20114	0.952458	3.44746	57.6867	98.5577	61.0675	0.585309	2.80031	3.65621	4.5557	0.765906	0.803993	1.18657	2.97017	0.885598	2.77061
2023GLY00167_IM1_TotalGAM_Plate1_C10_01 20230504_000040.raw	Healthy post partum	34GZ	1_C10	1	FALSE	97.1076	5.42201	51.6129	10.8076	0.105051	5.93495	43.125	7.09382	0.137622	3.1336	44.3012	0.070734	49.3026	84.9883	34.396	51.4288	91.4218	38.2159	0.562544	2.42883	93.7763	86.0972	45.7725	2.02332	0.885704	1.06903						52.512	95.6458	58.8445	0.549026	2.37255	3.79583	4.53293	0.625042	0.836859	1.02873	2.10315	1.44431	2.35152
2023GLY00167_IM1_TotalGAM_Plate1_C11_01 20230504_000041.raw	RA patient third trimester	210XD	1_C11	1	FALSE	97.2523	10.995	65.3225	10.3443	0.168318	11.7029	61.3697	4.21159	0.190695	5.42948	46.2451	0.117407	52.1755	87.7508	49.1264	52.3364	91.771	48.3511	0.570294	3.26432	92.6409	86.915	53.4622	2.01171	0.901565	0.973665						56.1206	97.4541	64.7739	0.575867	2.24915	3.66716	4.60352	0.613321	0.795478	1.21969	1.76919	1.4357	2.23146
2023GLY00167_IM1_TotalGAM_Plate1_C12_01 20230504_000042.raw	Healthy third trimester	27GC	1_C12	1	FALSE	94.6909	14.2977	74.6445	10.0013	0.191545	13.8766	66.0073	3.87288	0.210229	13.3186	64.9266	0.205133	53.0212	87.4901	48.185	53.0508	92.1536	46.3017	0.575678	1.57556	92.8287	88.349	50.9626	2.04271	0.900552	0.938641	50.6849	54.8673	2.27837	0.923772	3.99661	60.4134	98.2551	59.3872	0.614863	2.36511	3.78038	4.60035	0.625626	0.821495	1.14914	1.93088	1.43459	2.3458
2023GLY00167_IM1_TotalGAM_Plate1_D01_01 20230504_000044.raw	RA patient post partum	259XG	1_D01	1	FALSE	97.2559	8.40697	51.0473	10.7524	0.16469	8.60216	41.8788	7.03731	0.205406	2.8832	29.875	0.0965088	50.5597	84.7449	55.8898	51.3846	89.2807	55.4983	0.57554	4.42384	90.6358	85.0576	59.9976	1.97937	0.893922	1.25065						54.369	95.4141	72.5755	0.569821	2.48278	3.53671	4.52539	0.702004	0.78183	1.23082	2.58492	1.07977	2.45693
2023GLY00167_IM1_TotalGAM_Plate1_D02_01 20230504_000045.raw	Healthy third trimester	15GC	1_D02	1	FALSE	84.6948	14.964	78.6028	9.59812	0.190375	14.2023	67.5927	4.49118	0.210116	11.185	60.9761	0.183432	53.9484	88.0582	45.5857	53.3099	92.5428	45.3173	0.576057	2.41981	92.4517	88.957	51.4144	2.0256	0.914728	0.972017						59.5997	98.338	61.3602	0.60607	2.12902	3.75956	4.56716	0.566294	0.822601	1.11348	1.58784	1.64642	2.11314
2023GLY00167_IM1_TotalGAM_Plate1_D03_01 20230504_000046.raw	Pooled Serum	Pooled	1_D03	10	TRUE	93.8349	8.73311	53.7203	13.2942	0.162566	9.85586	46.5533	6.23661	0.211711	3.34326	27.1893	0.122962	51.9888	84.6869	44.7325	52.6675	91.1814	44.0204	0.577612	1.74248	94.5457	87.9218	51.4256	2.04682	0.898405	1.15623	50.5999	53.2773	2.18049	0.949746	4.64241	55.2996	97.1524	54.9929	0.569204	2.36837	3.72048	4.57159	0.636576	0.814395	1.15345	1.87472	1.37086	2.34962
2023GLY00167_IM1_TotalGAM_Plate1_D04_01 20230504_000047.raw	Healthy post partum	32GZ	1_D04	1	FALSE	92.2452	9.38616	60.8431	11.8947	0.154268	6.95333	48.5318	8.01636	0.143274	4.86824	45.3529	0.107341	50.7233	85.8891	45.2013	50.9591	90.8609	46.2775	0.560848	1.78593	93.4522	84.5335	53.0586	2.04562	0.864113	1.13881	50.3168	54.0903	2.19989	0.930237	2.7676	53.6361	97.5183	59.4518	0.550011	2.5344	3.6685	4.57583	0.690856	0.801849	1.19161	2.21289	1.15622	2.51227
2023GLY00167_IM1_TotalGAM_Plate1_D05_01 20230504_000048.raw	RA patient post partum	51AG	1_D05	1	FALSE	95.7023	9.25459	60.6065	14.0381	0.1527	10.5829	55.0734	5.21582	0.19216	8.13922	57.1968	0.142302				51.8372	92.1297	43.3228	0.562655	1.906	93.44	88.7807	52.8289	2.02781	0.908514	1.09783	50.7288	53.1281	2.17817	0.954839	3.35497	54.6868	97.4416	62.7965	0.561227	1.96459	3.68917	4.59509	0.53253	0.801719	1.2097	1.1055	1.73563	1.95354
2023GLY00167_IM1_TotalGAM_Plate1_D06_01 20230504_000049.raw	RA patient pre-pregnancy	62AA	1_D06	1	FALSE	95.3159	6.27388	47.0425	14.707	0.133366	7.76093	46.1423	5.86777	0.168196	3.93833	38.2818	0.102877	49.1035	81.5902	42.9988	49.7385	89.1367	44.8497	0.558003	1.38201	94.1365	85.776	51.9616	2.04493	0.873072	1.09356	50.7622	54.0883	2.23388	0.938505	4.97166	51.4008	96.1184	59.4527	0.534766	2.00993	3.68122	4.64633	0.545994	0.791158	1.27659	1.11452	1.68244	1.99878
2023GLY00167_IM1_TotalGAM_Plate1_D07_01 20230504_000050.raw	RA patient pre-pregnancy	196XA	1_D07	1	FALSE	95.6162	9.16611	59.0713	11.5708	0.15517	8.28533	49.5983	5.50364	0.167049				50.3312	83.4501	41.6827	50.937	90.2052	44.458	0.564679	1.00857	95.0869	86.0308	52.6274	2.05617	0.872367	1.0993						54.7522	97.1688	51.9305	0.563475	2.15543	3.59444	4.5224	0.599657	0.793501	1.18288	1.61024	1.45511	2.13933
2023GLY00167_IM1_TotalGAM_Plate1_D08_01 20230504_000051.raw	RA patient third trimester	110AD	1_D08	1	FALSE	93.2637	13.588	69.914	11.2987	0.194353	14.2397	64.9991	5.53332	0.219076				52.5839	86.2714	44.5935	52.5914	91.5981	46.088	0.574154	5.50131	88.5454	84.7088	51.4226	1.95285	0.899727	1.02702						57.8454	97.3957	64.432	0.593921	2.33762	3.77723	4.58862	0.618872	0.821936	1.11145	2.1105	1.46071	2.31652
2023GLY00167_IM1_TotalGAM_Plate1_D09_01 20230504_000052.raw	RA patient post partum	416XG	1_D09	1	FALSE	97.2003	6.96944	52.5275	10.0128	0.132682	7.7169	45.756	5.35915	0.168653	2.76838	33.1296	0.0835619				50.5892	91.4774	53.9133	0.553025	3.3654	93.1546	85.882	53.0306	1.99559	0.891427	0.860105						51.9383	95.8337	63.1464	0.541963	2.15972	3.82012	4.52749	0.565354	0.843477	1.00452	1.79707	1.67837	2.14175
2023GLY00167_IM1_TotalGAM_Plate1_D10_01 20230504_000053.raw	Healthy third trimester	35GC	1_D10	1	FALSE	88.3106	16.423	76.2929	10.684	0.215262	15.1442	67.0224	5.3176	0.225958	10.2878	62.5158	0.164563	55.17	87.8584	48.6372	54.9163	92.631	47.3673	0.59285	3.64066	90.4936	87.7525	49.4184	2.00684	0.913617	0.911215	51.2097	54.9742	2.29007	0.931522	4.58902	61.4221	98.4269	61.2357	0.624037	2.125	3.69579	4.68575	0.574977	0.78751	1.29729	1.77097	1.58851	2.10729
2023GLY00167_IM1_TotalGAM_Plate1_D11_01 20230504_000054.raw	Healthy third trimester	25GC	1_D11	1	FALSE	93.8678	12.0927	74.8224	8.4245	0.161619	10.2906	61.2704	4.495	0.167954	8.59071	56.774	0.151314	54.5969	89.5119	39.8387	52.8973	93.8041	43.3639	0.563913	1.11485	93.0969	88.438	46.1479	2.03789	0.897415	0.993237	50.4909	54.0926	2.24025	0.933415	5.25545	56.696	97.9483	52.365	0.578836	2.29136	3.61796	4.56493	0.63333	0.792171	1.21758	1.99467	1.34654	2.27142
2023GLY00167_IM1_TotalGAM_Plate1_D12_01 20230504_000055.raw	RA patient post partum	366XG	1_D12	1	FALSE	95.8817	9.12094	59.8143	10.8287	0.152488	8.22112	52.5351	5.29542	0.156488				51.8621	87.8197	40.3414	51.5519	92.2851	41.8887	0.558615	2.52409	92.682	85.3828	48.1693	2.02211	0.878846	0.948699	50.1909	52.7371	2.15119	0.951718	3.24444	54.5542	98.1393	53.4773	0.555886	2.4366	3.7534	4.56472	0.649172	0.82194	1.10563	2.41564	1.34096	2.41245
2023GLY00167_IM1_TotalGAM_Plate1_E01_01 20230504_000060.raw	Healthy third trimester	40GC	1_E01	1	FALSE	94.8482	12.8626	78.0173	11.6686	0.164869	11.5401	69.4681	4.48746	0.166121	9.25187	66.6452	0.138823	52.1401	86.4864	51.3642	50.5715	91.73	55.5243	0.551308	2.56773	92.7598	86.1331	56.4291	2.02113	0.886911	0.930622	51.7023	55.0717	2.29695	0.938819	3.96156	56.0958	98.3629	62.3794	0.570294	2.46594	3.57899	4.61735	0.689006	0.775458	1.30537	2.09963	1.13404	2.44495
2023GLY00167_IM1_TotalGAM_Plate1_E02_01 20230504_000061.raw	RA patient pre-pregnancy	104AA	1_E02	1	FALSE	95.9423	8.45665	53.2535	14.3066	0.1588	8.86354	46.8601	6.76835	0.189149	3.21829	30.6635	0.104955	51.1028	84.0796	57.8297	50.3033	87.8287	59.6252	0.572743	4.16081	91.1271	86.0807	62.9657	1.9799	0.902124	1.23283										2.33405	3.42206	4.54745	0.682059	0.751805	1.34404	2.07986	1.10881	2.31325
2023GLY00167_IM1_TotalGAM_Plate1_E03_01 20230504_000062.raw	RA patient third trimester	62AD	1_E03	1	FALSE	94.9566	10.1037	64.3264	11.2614	0.157069	10.5773	59.9111	5.04351	0.17655	7.05841	50.888	0.138705	49.7849	81.8516	47.2813	50.5853	89.7192	46.7819	0.563818	2.21375	93.832	86.9529	52.0468	2.02388	0.892156	0.948506	51.5569	54.9525	2.27595	0.93821	3.81785	54.5414	96.8204	60.5302	0.563326	1.84728	3.71634	4.62802	0.497071	0.801439	1.21995	1.14279	1.88048	1.83586
2023GLY00167_IM1_TotalGAM_Plate1_E04_01 20230504_000063.raw	Healthy post partum	41GZ	1_E04	1	FALSE	92.9737	9.51269	57.4567	12.376	0.165563	10.008	51.7065	6.33772	0.193553				51.9963	85.0195	50.1563	52.009	89.6816	49.5565	0.579929	1.91947	93.7503	87.966	56.884	2.04516	0.901496	1.47867						55.8052	97.6074	63.9779	0.571732	2.28805	3.73865	4.56016	0.611999	0.819579	1.122	1.86929	1.4693	2.26936
2023GLY00167_IM1_TotalGAM_Plate1_E05_01 20230504_000064.raw	Healthy third trimester	38GC	1_E05	1	FALSE	94.5319	12.0442	72.1765	8.90745	0.166871	12.4304	66.4858	4.21538	0.186963	7.50537	57.6944	0.130088	53.1139	86.8501	44.421	52.1586	91.477	46.1429	0.570183	1.84441	93.3475	87.8962	51.6714	2.04125	0.898786	1.06241						59.0322	98.1808	58.4043	0.60126	2.19091	3.64112	4.62598	0.601712	0.785603	1.2722	1.67153	1.46693	2.17419
2023GLY00167_IM1_TotalGAM_Plate1_E06_01 20230504_000065.raw	RA patient post partum	24AG	1_E06	1	FALSE	96.527	8.2081	51.5396	10.5652	0.159258	10.1809	43.8823	5.87862	0.232004	2.78116	28.9808	0.0959658	49.3235	82.1854	46.95	51.2757	90.31	47.6887	0.567774	2.39201	93.8053	86.9911	55.5031	2.01478	0.895063	1.22991	51.5774	53.8964	2.22823	0.956973	4.05795	54.3818	95.8953	65.6674	0.567095	1.81499	3.77843	4.42971	0.480354	0.852438	0.922411	1.2437	1.97588	1.80255
2023GLY00167_IM1_TotalGAM_Plate1_E07_01 20230504_000066.raw	Healthy post partum	21GZ	1_E07	1	FALSE	93.7616	9.93366	56.2505	15.307	0.176597	10.1863	54.6647	7.40491	0.186341	2.14718	17.3119	0.124029	53.4842	87.239	42.3913	53.2322	91.853	42.995	0.579537	1.87599	93.6562	86.4619	48.5319	2.04703	0.884086	0.958608						58.8983	98.7026	51.4122	0.596724	2.65509	3.55512	4.58671	0.746836	0.776432	1.30028	3.00072	0.930036	2.62508
2023GLY00167_IM1_TotalGAM_Plate1_E08_01 20230504_000067.raw	Healthy post partum	20GZ	1_E08	1	FALSE	91.716	13.7269	70.8678	7.9663	0.193697	10.8226	60.0901	4.4432	0.180107	8.70453	61.1201	0.142417	57.4576	93.235	30.7422	56.4473	96.1106	37.9821	0.587316	2.12977	92.697	88.5536	37.3164	2.0507	0.907369	0.81308						61.6084	98.5718	44.971	0.625011	2.39586	3.74079	4.61778	0.640469	0.809873	1.18144	2.86539	1.37359	2.36721
2023GLY00167_IM1_TotalGAM_Plate1_E09_01 20230504_000068.raw	Healthy post partum	37GZ	1_E09	1	FALSE	96.1786	9.58493	61.9172	11.016	0.154802	9.18767	54.615	5.24775	0.168226	4.47787	43.4711	0.103008				52.8249	92.4356	40.2496	0.571477	2.13424	93.2322	84.6674	46.8581	2.04049	0.867871	0.906492						54.1139	97.7343	62.8567	0.553684	2.38857	3.74541	4.61847	0.637732	0.810105	1.1822	2.28135	1.37966	2.36576
2023GLY00167_IM1_TotalGAM_Plate1_E10_01 20230504_000069.raw	Healthy post partum	36GZ	1_E10	1	FALSE	95.6712	9.5934	63.4581	11.1381	0.151177	9.84458	56.4282	5.54354	0.174462				52.309	88.6118	39.6617	53.0986	92.3153	39.3731	0.575188	1.53096	93.1515	86.6261	48.0796	2.05737	0.883918	1.37265	50.2762	52.9108	2.15859	0.950207	3.6237	55.1716	97.7996	56.2665	0.564129	2.35954	3.70463	4.63271	0.636916	0.798749	1.22862	1.89256	1.36402	2.34061
2023GLY00167_IM1_TotalGAM_Plate1_E11_01 20230504_000070.raw	Visucon standard	Visucon	1_E11	7	TRUE						10.2418	49.5445	6.28906	0.20672	4.51765	33.4675	0.134986	52.3969	85.4764	47.7525	52.8172	91.3074	45.0728	0.578455	1.84238	93.8638	87.9038	53.6557	2.05166	0.900783	1.68154	50.4374	53.4539	2.17447	0.943566	4.17861	56.3815	97.8991	57.7328	0.575914	2.4827	3.781	4.5888	0.656625	0.824688	1.12225	2.31127	1.32141	2.45959
2023GLY00167_IM1_TotalGAM_Plate1_E12_01 20230504_000071.raw	RA patient pre-pregnancy	166AA	1_E12	1	FALSE	96.5742	7.37057	49.0525	10.3058	0.150259	7.52898	40.9335	7.38849	0.183932	3.79788	35.4716	0.107068	51.3996	85.6713	38.6387	52.2	91.2306	39.6887	0.572177	1.30644	94.9849	87.2091	50.8849	2.04425	0.88727	1.18909	50.5539	53.1866	2.18066	0.950501	6.03237	55.2264	97.2727	53.2546	0.567748	2.01561	3.67538	4.50818	0.548409	0.814063	1.1084	1.45359	1.67431	2.00107
2023GLY00167_IM1_TotalGAM_Plate1_F01_01 20230504_000073.raw	RA patient post partum	185XG	1_F01	1	FALSE	94.8092	7.82026	50.0525	13.5339	0.156241	9.45401	50.4925	5.85675	0.187236	4.1383	33.9769	0.121797	48.6267	79.0953	52.5886	49.1952	87.8893	53.6164	0.55974	1.99207	94.7171	87.6394	59.7611	2.02835	0.897542	1.07077						56.9435	97.7177	64.7769	0.582734	2.35607	3.72061	4.53237	0.633249	0.821288	1.09546	2.02297	1.38477	2.33584
2023GLY00167_IM1_TotalGAM_Plate1_F02_01 20230504_000074.raw	RA patient third trimester	179XD	1_F02	1	FALSE	95.9944	15.8552	75.5207	11.3323	0.209945	14.4828	64.8194	4.23784	0.223432	10.1067	55.3378	0.182636	55.7807	89.7232	38.676	55.592	93.3783	40.0711	0.595341	1.79144	93.6415	89.6996	46.2394	2.03849	0.916248	0.911021	51.4204	55.4871	2.32222	0.926708	4.15266	60.3793	97.9833	55.1783	0.616221	2.09397	3.66908	4.55818	0.570707	0.80345	1.17916	1.64329	1.59154	2.07754
2023GLY00167_IM1_TotalGAM_Plate1_F03_01 20230504_000075.raw	RA patient pre-pregnancy	179XA	1_F03	1	FALSE	95.8665	11.5593	66.3506	11.8634	0.174216	10.8284	55.0816	4.67603	0.196589	7.37483	53.7158	0.137294	53.8248	89.2228	35.575	54.2465	93.2766	38.5884	0.581567	1.67195	93.8101	88.3314	44.7176	2.04308	0.90141	0.987098	51.1966	54.5134	2.25673	0.939156	5.95677	56.4149	97.3521	52.994	0.579493	2.25093	3.67007	4.55526	0.61332	0.804681	1.17659	1.79374	1.43708	2.23299
2023GLY00167_IM1_TotalGAM_Plate1_F04_02 20230504_000080.raw	RA patient post partum	179XG	1_F04	2	TRUE	96.2374	11.3278	62.7425	13.1619	0.180544	10.4085	49.4964	5.66473	0.210288	8.23436	52.0746	0.158126	54.1047	88.4545	37.4921	54.7775	92.8245	39.4382	0.590119	1.99254	93.7571	88.1717	45.9916	2.04239	0.903072	1.09449	50.8811	54.2194	2.23862	0.938429	4.93951	57.4372	97.0512	52.5923	0.591824	2.12199	3.73197	4.51632	0.568598	0.825356	1.07373	1.80853	1.62806	2.1039
2023GLY00167_IM1_TotalGAM_Plate1_F05_01 20230504_000081.raw	RA patient third trimester	167AD	1_F05	1	FALSE	93.036	13.8981	79.0751	8.47745	0.175759					17.3016	75.3694	0.229558	52.662	88.7102	44.9452	53.6298	92.9425	43.8625	0.577021	2.89269	93.4292	85.7825	48.1141	2.02481	0.886485	1.00074	51.8498	55.5088	2.29707	0.934083	2.99443	58.6628	98.5599	54.9952	0.5952	2.13311	3.80224	4.51985	0.561013	0.840615	1.02575	1.5418	1.68455	2.11769
2023GLY00167_IM1_TotalGAM_Plate1_F06_01 20230504_000082.raw	RA patient pre-pregnancy	350XA	1_F06	1	FALSE	93.9142	10.1746	61.1115	12.8024	0.166493	10.0089	54.201	5.91433	0.184663	6.3708	44.8102	0.142173	51.0178	86.273	44.0863	51.2157	90.9601	46.6322	0.563057	1.62722	92.8999	85.6289	52.0169	2.03946	0.874094	1.20495	50.2929	53.8911	2.21284	0.933232	3.89563	54.7619	97.2202	58.8526	0.563277	2.45441	3.60432	4.44097	0.680962	0.811733	1.07726	2.64393	1.17636	2.42797
2023GLY00167_IM1_TotalGAM_Plate1_F07_01 20230504_000083.raw	Healthy third trimester	22GC	1_F07	1	FALSE	93.0466	13.8144	76.0115	11.0747	0.181741	13.3609	68.2045	4.42109	0.195895	11.0484	63.4894	0.17402	53.8594	88.1923	47.821	53.0658	92.6018	49.6057	0.573054	1.36842	92.3323	88.7048	52.5236	2.04337	0.902798	1.10635	51.0383	54.4647	2.26094	0.937089	4.13904	56.0118	97.2862	59.4522	0.575743	1.99492	3.62952	4.61585	0.549638	0.784323	1.27628	1.19125	1.64651	1.98301
2023GLY00167_IM1_TotalGAM_Plate1_F08_01 20230504_000084.raw	Healthy third trimester	11GC	1_F08	1	FALSE	94.6374	16.4465	73.9096	10.8005	0.222522	17.7362	70.8306	3.88562	0.250403	13.2148	61.4055	0.215205	56.3093	89.1592	44.6939	56.1246	92.5721	44.0046	0.60628	2.42619	91.97	89.4787	48.9205	2.03484	0.920488	1.07618						62.6698	98.1318	57.2767	0.638629	2.30136	3.72478	4.60731	0.617851	0.807672	1.17745	1.94628	1.44288	2.28189
2023GLY00167_IM1_TotalGAM_Plate1_F09_01 20230504_000085.raw	RA patient post partum	206XG	1_F09	1	FALSE																50.3363	90.4295	49.5663	0.556636	1.69261	94.513	86.9246	54.9935	2.03326	0.888275	1.32232	50.2059	53.1546	2.17507	0.944527	3.06016	55.8947	95.6795	58.543	0.584187
2023GLY00167_IM1_TotalGAM_Plate1_F10_01 20230504_000086.raw	Healthy third trimester	12GC	1_F10	1	FALSE	85.5373	16.5835	81.0912	9.36318	0.204505	14.8894	74.9041	4.23976	0.198779	16.291	75.3955	0.216074				54.2469	94.1106	42.1476	0.576416	3.12547	88.2584	86.7918	43.0833	2.00055	0.898349	0.770709	51.0207	55.4336	2.32095	0.920394	4.41075	58.7801	98.3765	56.3239	0.597501	2.1386	3.67681	4.61302	0.581646	0.795982	1.22444	2.15663	1.55977	2.11704
2023GLY00167_IM1_TotalGAM_Plate1_F11_01 20230504_000087.raw	RA patient post partum	296XG	1_F11	1	FALSE	94.8822	11.3472	65.7491	10.6606	0.172584	12.6449	60.8475	4.4998	0.207813	6.33855	52.2547	0.121301				52.8515	93.0759	46.6235	0.567832	2.44525	91.5325	88.0264	47.5088	2.03107	0.905795	1.09828						60.5427	98.1964	57.5419	0.616547
2023GLY00167_IM1_TotalGAM_Plate1_F12_01 20230504_000088.raw	RA patient third trimester	289XD	1_F12	1	FALSE	91.5933	11.0776	65.4387	12.6057	0.169282	11.5315	55.7322	6.09379	0.206909	4.75962	38.1754	0.124678	51.7727	84.7755	48.2658	51.9807	90.3417	49.4386	0.575378	2.3647	91.8961	87.0502	55.3963	2.01798	0.895144	1.14173	51.3019	56.2312	2.36325	0.912339	3.145	57.1724	97.2965	63.7439	0.58761	1.96215	3.71256	4.5583	0.528518	0.813298	1.14793	1.32492	1.76366	1.94891
2023GLY00167_IM1_TotalGAM_Plate1_G01_01 20230504_000090.raw	RA patient pre-pregnancy	285XA	1_G01	1	FALSE	97.5564	5.43421	33.729	13.4192	0.161114	8.29858	35.1749	7.66736	0.235924	2.28981	22.0691	0.103756	52.8822	85.8489	44.8416	53.0554	90.904	44.9458	0.583643	1.71542	93.7757	88.7789	51.722	2.0448	0.906972	1.17547	50.8929	54.2874	2.23985	0.937472	4.1655	58.3819	96.6886	55.3832	0.603813	2.28097	3.78808	4.47743	0.602144	0.845868	0.972338	1.98835	1.527	2.26109
2023GLY00167_IM1_TotalGAM_Plate1_G02_01 20230504_000091.raw	Visucon standard	Visucon	1_G02	7	TRUE	94.6772	9.23259	56.3759	13.815	0.163768	9.88585	47.3749	7.29644	0.208673	4.07433	35.333	0.115312	52.8792	85.1985	48.2812	52.8958	91.4284	46.868	0.578549	2.14707	94.3323	87.5586	53.2934	2.0426	0.898606	1.21943	50.4751	54.6967	2.24615	0.922818	5.40532	56.2912	97.6467	56.417	0.576478	2.48463	3.76358	4.56987	0.660177	0.824496	1.10918	2.59225	1.30488	2.45871
2023GLY00167_IM1_TotalGAM_Plate1_G03_01 20230504_000092.raw	RA patient post partum	123AG	1_G03	1	FALSE	97.8435	10.7111	50.3664	11.4037	0.212663	10.2693	39.8704	6.72781	0.257566	4.04303	25.7005	0.157313	54.9627	87.0512	46.0804	54.8688	91.5374	45.9575	0.599414	2.85228	91.9214	88.1947	51.4699	2.02186	0.911827	1.24923	50.3725	54.2988	2.25384	0.927691	4.95692	62.2411	97.338	56.0621	0.639433	2.34253	3.74489	4.54353	0.625528	0.823953	1.10589	2.30569	1.42542	2.31948
2023GLY00167_IM1_TotalGAM_Plate1_G04_01 20230504_000093.raw	Healthy post partum	38GZ	1_G04	1	FALSE						9.37898	55.9243	4.39338	0.167708	5.29891	46.647	0.113596				51.6095	91.1509	44.3015	0.566198	1.12867	93.9329	86.0529	47.7432	2.05321	0.873288	0.977593						54.3246	97.3428	62.674	0.558076
2023GLY00167_IM1_TotalGAM_Plate1_G05_01 20230504_000094.raw	RA patient pre-pregnancy	385XA	1_G05	1	FALSE	94.5732	9.17714	55.5765	12.5289	0.165126	8.33157	42.3618	8.55892	0.196676				49.7517	83.1324	49.2667	50.789	90.1877	52.8199	0.563148	3.23956	93.5253	85.4603	55.8768	1.99892	0.886522	1.06171	51.2972	54.05	2.22483	0.949068	4.70292	55.0669	96.6906	61.4134	0.569516	2.19843	3.77965	4.46293	0.581649	0.846491	0.974958	1.85911	1.59981	2.17984
2023GLY00167_IM1_TotalGAM_Plate1_G06_01 20230504_000095.raw	RA patient pre-pregnancy	167AA	1_G06	1	FALSE	92.4441	9.89671	63.6694	12.4204	0.155439					8.15543	52.3901	0.155667	52.5626	88.9255	43.345	53.2665	92.9781	43.4106	0.572893	2.84684	93.7626	84.9837	48.7409	2.02283	0.877988	1.0573	50.4187	54.4133	2.23659	0.926587	2.93776	58.6324	98.6242	52.8827	0.594503	2.33239	3.80248	4.50567	0.613387	0.84369	1.00929	1.9121	1.48921	2.31327
2023GLY00167_IM1_TotalGAM_Plate1_G07_01 20230504_000096.raw	Healthy third trimester	10GC	1_G07	1	FALSE	85.7009	12.4777	70.6685	11.0032	0.176566	13.8126	67.9365	4.17643	0.203316	8.76073	61.8057	0.141746	54.4373	88.038	40.6247	53.8645	92.2268	39.1767	0.584044	1.73521	91.8692	88.5593	46.5991	2.03416	0.904499	1.0442	50.9652	55.6555	2.34253	0.915725	3.64183	54.1817	96.8634	55.2425	0.559362	1.92912	3.71785	4.56628	0.518881	0.812793	1.13336	1.34794	1.80221	1.91564
2023GLY00167_IM1_TotalGAM_Plate1_G08_01 20230504_000097.raw	Healthy post partum	31GZ	1_G08	1	FALSE	92.9677	11.9522	65.4957	11.0707	0.182488	11.4249	52.9719	5.22549	0.215679	9.62439	55.6218	0.173033	54.3678	88.7615	39.9154	53.6987	93.1388	41.8907	0.576545	1.84259	92.8241	87.9605	47.0907	2.04675	0.89924	1.00261	50.5776	54.0085	2.22843	0.936475	3.94447	60.359	98.1988	52.4787	0.614661	2.40162	3.66398	4.57059	0.655466	0.801535	1.18246	1.89607	1.28133	2.38266
2023GLY00167_IM1_TotalGAM_Plate1_G09_01 20230504_000098.raw	Healthy third trimester	37GC	1_G09	1	FALSE	94.4772	11.0304	64.5224	12.2955	0.170955	12.3289	65.5731	4.86616	0.188018	8.0374	54.8163	0.146624				52.8327	92.5287	42.0744	0.570987	2.35965	92.6647	85.6343	48.3291	2.0301	0.879802	0.901976	51.0291	55.1715	2.29255	0.924917	3.94624	55.2681	97.8636	60.3758	0.564747	2.22038	3.72937	4.63021	0.595375	0.804361	1.20723	2.16277	1.53062	2.19875
2023GLY00167_IM1_TotalGAM_Plate1_G10_01 20230504_000099.raw	RA patient pre-pregnancy	94AA	1_G10	1	FALSE	95.8329	8.06183	46.1563	11.521	0.174664	9.1587	35.2916	5.93579	0.259515	2.35838	26.8983	0.0876779	51.263	83.2098	47.3422	51.0278	89.1848	50.5068	0.572159	1.39431	93.0741	89.4418	56.7092	2.04545	0.912054	1.58614	50.0559	54.5152	2.26222	0.918201	5.70496	59.1521	95.9806	60.3641	0.616293	1.86012	3.78767	4.47881	0.4911	0.845389	0.964835	1.38618	1.94141	1.84626
2023GLY00167_IM1_TotalGAM_Plate1_G11_01 20230504_000100.raw	RA patient third trimester	123AD	1_G11	1	FALSE	97.4979	15.5888	64.3494	9.56738	0.242253					7.85741	36.723	0.213965	55.326	85.3991	46.4245	55.936	91.5261	43.543	0.611148	1.86909	91.6119	90.241	50.0776	2.0385	0.923445	1.2026	51.2778	55.8732	2.35041	0.917752	5.68003	65.0523	97.3174	53.3841	0.668455	2.14903	3.69582	4.55214	0.581477	0.810982	1.15783	1.91709	1.56596	2.12986
2023GLY00167_IM1_TotalGAM_Plate1_G12_01 20230504_000101.raw	RA patient post partum	262XG	1_G12	1	FALSE	90.5969	8.31633	58.5427	12.1547	0.142056	8.23122	48.4996	6.49952	0.169717	5.54731	40.4533	0.137129	50.116	84.6559	47.7406	50.1924	89.4713	46.9904	0.560989	1.37026	92.2089	86.1489	56.4363	2.03946	0.876757	1.09159	50.3842	53.52	2.20395	0.941409	2.79721	53.9796	97.331	59.4429	0.554598	2.20118	3.65043	4.58658	0.602993	0.794958	1.2163	1.87287	1.46798	2.18246
2023GLY00167_IM1_TotalGAM_Plate1_H01_01 20230504_000103.raw	RA patient pre-pregnancy	412XA	1_H01	1	FALSE	95.4924	9.46598	61.8638	12.6848	0.153013	10.5297	58.3846	4.10865	0.18035	7.16089	58.1884	0.123064				52.077	93.4483	40.6102	0.557282	1.49592	93.8073	86.9702	46.2168	2.04922	0.886234	1.08683	50.0545	53.6024	2.20088	0.93381	3.87	55.2788	97.2969	50.9613	0.568146	2.81494	3.73594	4.54597	0.753477	0.823088	1.11305	3.48901	0.955886	2.78005
2023GLY00167_IM1_TotalGAM_Plate1_H02_01 20230504_000104.raw	Healthy post partum	25GZ	1_H02	1	FALSE	94.0627	10.0184	66.6318	10.9151	0.150354	9.00179	52.7162	6.15741	0.17076	6.76325	49.3323	0.137096	54.5299	89.5375	39.5833	53.1613	93.5848	43.9837	0.568055	0.990324	93.5431	88.1573	47.6845	2.05052	0.893919	1.14927	50.2143	53.7327	2.21637	0.934519	3.93431	56.6288	98.0348	51.2757	0.57764	2.50207	3.60214	4.54384	0.694607	0.792818	1.20794	2.42237	1.12429	2.47785
2023GLY00167_IM1_TotalGAM_Plate1_H03_01 20230504_000105.raw	Healthy post partum	17GZ	1_H03	1	FALSE	96.035	8.31425	49.914	18.5501	0.166572	7.89716	45.6465	9.77593	0.173007	6.13475	47.5644	0.128978				53.403	93.1808	43.5189	0.573111	1.82117	93.3167	86.6849	49.8128	2.04673	0.8866	1.19545	50.7098	54.2762	2.24143	0.934292	3.8556	56.8903	98.1364	54.6973	0.579706	2.6733	3.72899	4.61462	0.716895	0.808784	1.19976	2.63768	1.08207	2.64692
2023GLY00167_IM1_TotalGAM_Plate1_H04_01 20230504_000106.raw	Pooled Serum	Pooled	1_H04	10	TRUE	93.9393	8.87672	54.1913	13.6602	0.163803	9.61911	46.1115	6.30584	0.208605	3.43639	27.4954	0.12498	52.4532	85.0883	44.1801	52.3256	91.3079	43.4231	0.573068	1.69525	94.2042	87.9046	51.0388	2.04819	0.898125	1.26175	50.6391	54.4126	2.24836	0.930651	5.44435	55.2001	97.0746	55.0961	0.568636	2.39929	3.72407	4.57149	0.644266	0.815354	1.14961	1.98718	1.34465	2.37942
2023GLY00167_IM1_TotalGAM_Plate1_H05_01 20230504_000107.raw	Healthy third trimester	34GC	1_H05	1	FALSE	97.1702	7.09846	55.5252	9.01591	0.127842	8.65143	47.6621	5.11287	0.181516	3.96057	44.9552	0.0881004	50.1874	82.9526	38.8485	51.356	90.9032	42.2502	0.564953	2.82929	93.3649	87.9912	49.4086	2.00553	0.909006	1.09213	51.8688	55.1436	2.29784	0.940614	7.73968	56.1462	95.0814	61.3117	0.590506	1.82464	3.78248	4.49568	0.482392	0.840789	0.985992	1.50921	1.97293	1.80954
2023GLY00167_IM1_TotalGAM_Plate1_H06_01 20230504_000108.raw	RA patient pre-pregnancy	11AA	1_H06	1	FALSE	92.4415	8.96783	53.4066	9.11878	0.167916	9.18827	42.1024	4.48808	0.218236	4.3882	36.051	0.121722	52.4266	84.263	40.3464	52.1812	91.0774	42.7418	0.572933	1.27316	92.1112	89.6295	50.6452	2.03242	0.911947	1.30355	50.7201	53.3666	2.19242	0.950409	4.56571	58.1135	97.1079	50.9107	0.598442	1.7097	3.70886	4.45682	0.460978	0.830842	1.01176	0.993429	2.00909	1.69977
2023GLY00167_IM1_TotalGAM_Plate1_H07_01 20230504_000109.raw	RA patient post partum	159AG	1_H07	1	FALSE	95.4601	10.8665	58.2779	11.5792	0.186461	13.878	54.8379	8.16107	0.253074	6.30123	43.9514	0.143368	53.3149	86.6249	45.8472	53.6477	91.2527	46.3148	0.587902	1.87413	93.35	87.8109	53.0955	2.04347	0.898341	1.11174	50.2773	53.6112	2.20318	0.937813	3.14736	58.7753	97.9548	57.93	0.600025	2.68834	3.74915	4.58885	0.717053	0.817629	1.14394	2.6074	1.08688	2.66226
2023GLY00167_IM1_TotalGAM_Plate1_H08_01 20230504_000110.raw	RA patient third trimester	285XD	1_H08	1	FALSE	95.679	10.3881	58.5907	12.1553	0.1773	10.643	55.2405	5.83592	0.192666	6.74388	44.3774	0.151967	52.5663	86.7241	45.571	52.7156	91.9778	43.5837	0.573133	1.72275	94.4902	88.4823	51.7049	2.04964	0.903783	1.10331	50.7987	54.6543	2.26162	0.929456	3.51544	56.8443	97.9267	58.3449	0.580478	2.09876	3.76766	4.53778	0.557047	0.829603	1.07085	1.69961	1.6859	2.08177
2023GLY00167_IM1_TotalGAM_Plate1_H09_01 20230504_000111.raw	RA patient post partum	62AG	1_H09	1	FALSE	94.7807	8.92848	56.9571	12.1247	0.156758	8.65074	45.3572	6.43111	0.190725	4.98375	44.7634	0.111335	50.28	82.5865	44.1995	50.27	89.9815	45.1371	0.55867	1.83392	93.5135	86.5205	51.012	2.03366	0.884736	1.09884	50.9267	54.902	2.26531	0.927593	4.01627	54.4914	96.2503	59.3099	0.566143	2.05875	3.72685	4.60254	0.552412	0.808917	1.18114	1.41587	1.68225	2.04459
2023GLY00167_IM1_TotalGAM_Plate1_H10_01 20230504_000112.raw	Blank	PBS	1_H10	4	TRUE
2023GLY00167_IM1_TotalGAM_Plate1_H11_01 20230504_000113.raw	Pooled Serum	Pooled	1_H11	10	TRUE	93.5535	9.36639	54.5312	13.2565	0.171762	10.1107	43.6681	6.85644	0.231535	2.93745	26.7405	0.10985	51.8426	83.9775	44.4129	52.2576	91.1817	44.704	0.573115	1.40938	94.2288	89.4127	50.7446	2.04179	0.910206	1.05019	50.7338	54.521	2.25295	0.930536	6.01405	56.7081	96.8344	53.7301	0.585619	2.3707	3.70028	4.54216	0.64068	0.815268	1.12973	2.09306	1.35052	2.34977
2023GLY00167_IM1_TotalGAM_Plate1_H12_01 20230504_000114.raw	RA patient post partum	304XG	1_H12	1	FALSE	87.0431	9.48731	56.0576	12.4694	0.169242	9.69536	48.6123	5.97006	0.199443	4.05733	37.0111	0.109625	51.0841	83.7253	48.3503	51.6877	90.0208	47.5525	0.574175	1.38642	94.2576	88.5249	54.6214	2.05196	0.901687	1.28432	50.6601	54.4671	2.24145	0.930104	4.79069	57.3537	97.2574	58.5475	0.589711	2.24536	3.71256	4.51913	0.604801	0.821178	1.09152	2.07309	1.48793	2.22463
2023GLY00168_IM1_TotalGAM_Plate2_A02_01 20230504_000123.raw	Healthy post partum	35GZ	2_A02	1	FALSE	90.3126	13.0779	66.1802	11.5092	0.197611	12.5303	59.8008	5.40009	0.209534	6.5256	51.7387	0.126126	55.5333	89.0887	46.5668	54.5793	93.1775	46.5099	0.585757	2.36475	91.9082	87.8347	49.5079	2.04048	0.903416	1.20606	51.0424	55.238	2.30787	0.924045	5.03065	59.0773	98.2953	63.1777	0.601019	2.32135	3.73123	4.6766	0.622142	0.797178	1.25554	2.09095	1.43079	2.30044
2023GLY00168_IM1_TotalGAM_Plate2_A03_01 20230504_000124.raw	Healthy post partum	23GZ	2_A03	1	FALSE	94.214	10.5481	59.3804	14.0922	0.177635	11.6563	55.1441	4.79211	0.211379	6.28977	55.6094	0.113106	54.194	88.8002	46.1154	52.7178	92.8269	47.5116	0.567915	2.08733	92.3594	87.9378	51.4388	2.03746	0.902074	1.26055	50.6443	53.8838	2.22476	0.939881	4.35304	57.9784	97.5947	56.3731	0.594074	2.31182	3.76152	4.61518	0.614598	0.814244	1.1721	1.31956	1.46289	2.29863
2023GLY00168_IM1_TotalGAM_Plate2_A04_01 20230504_000125.raw	Healthy third trimester	24GC	2_A04	1	FALSE	94.8009	11.2752	69.0164	9.38872	0.16337	12.5348	62.9952	4.03084	0.19898	5.6922	51.2823	0.110997	51.9803	86.3346	46.508	52.0611	92.6501	51.988	0.561912	1.92845	93.6432	87.0154	50.7017	2.04342	0.891005	1.21094	51.0921	55.5632	2.32888	0.91953	4.07181	57.358	97.6513	62.448	0.587376	2.10152	3.75088	4.63627	0.560274	0.80797	1.1995	1.57751	1.66514	2.08575
2023GLY00168_IM1_TotalGAM_Plate2_A05_01 20230504_000126.raw	Healthy third trimester	16GC	2_A05	1	FALSE	88.5742	13.503	75.0692	9.08119	0.179874	12.7779	66.1514	3.68422	0.193162	8.16118	56.6299	0.144114	54.6745	90.6989	43.355					2.98256	90.7189	84.8762	47.4792	2.02097	0.878161	1.07427	51.1603	55.0943	2.29422	0.928595	5.42987	55.5533	97.8416	62.8182	0.567788	2.30007	3.71429	4.61411	0.619249	0.803748	1.20592	2.18101	1.43603	2.27826
2023GLY00168_IM1_TotalGAM_Plate2_A06_01 20230504_000127.raw	RA patient third trimester	350XD	2_A06	1	FALSE	93.2054	13.9198	72.3301	10.8545	0.192449	13.2764	63.6011	5.10829	0.208745	7.3975	55.9157	0.132297	50.5358	84.0114	47.1584	52.1128	91.476	45.4188	0.569689	1.94344	92.6818	86.3669	50.4275	2.03622	0.884344	1.16029	51.4755	55.0903	2.30161	0.934384	3.88895	58.7097	97.6221	54.4849	0.601397	2.35993	3.62282	4.42821	0.651409	0.817875	1.0518	2.42496	1.28713	2.33569
2023GLY00168_IM1_TotalGAM_Plate2_A07_01 20230504_000128.raw	RA patient third trimester	94AD	2_A07	1	FALSE	93.6507	12.0708	66.7216	11.1763	0.180913	14.2798	61.2504	4.36585	0.233138	6.74737	49.5858	0.136075	50.1569	82.3709	52.2557	51.1203	90.2118	51.6711	0.56667	2.91135	93.199	87.1775	55.7783	2.02282	0.901732	1.20834	51.2115	55.4975	2.32222	0.922771	6.16865	56.2191	97.1218	64.9044	0.578852	2.07486	3.76275	4.59362	0.551421	0.818248	1.1413	1.46325	1.70252	2.06022
2023GLY00168_IM1_TotalGAM_Plate2_A08_01 20230504_000129.raw	RA patient third trimester	185XD	2_A08	1	FALSE	94.6246	10.8074	62.2379	12.3241	0.173647	12.69	60.148	4.21815	0.21098	4.16241	39.132	0.106369	48.2088	78.5944	54.6071	48.7201	87.9282	55.5271	0.554089	2.5766	93.565	86.6231	58.9388	2.01439	0.892702	1.1434	51.859	55.4188	2.32215	0.935765	5.38107	57.1731	97.3121	65.6813	0.587523	2.17262	3.66703	4.52537	0.592473	0.809556	1.13201	1.72043	1.51162	2.15541
2023GLY00168_IM1_TotalGAM_Plate2_A09_01 20230504_000130.raw	RA patient pre-pregnancy	210XA	2_A09	1	FALSE	97.2546	9.13414	58.0608	12.7663	0.15732	10.0026	49.9816	5.11515	0.200125	3.24768	41.0039	0.0792042	51.4863	86.4031	50.5861	51.4227	90.9032	50.8794	0.565686	2.40715	92.8688	86.7876	56.3378	2.03147	0.893744	1.43274	51.2985	54.5889	2.27095	0.939723	3.84748	55.6339	96.8138	65.7924	0.574648	2.48179	3.63497	4.58143	0.682754	0.793567	1.21614	2.25243	1.1757	2.45927
2023GLY00168_IM1_TotalGAM_Plate2_A10_01 20230504_000131.raw	RA patient third trimester	214XD	2_A10	1	FALSE	96.0647	9.32477	49.7849	10.0861	0.187301	10.0588	42.8712	3.81026	0.234628				49.8202	81.7565	49.1376	51.4039	89.0187	49.3962	0.577451	2.34568	93.0476	88.8119	58.1902	2.01879	0.914225	1.4997						58.0525	95.0527	64.1112	0.610741	1.61608	3.64956	4.51318	0.442815	0.806078	1.13194	1.06085	2.04408	1.60547
2023GLY00168_IM1_TotalGAM_Plate2_A11_01 20230504_000132.raw	RA patient post partum	166AG	2_A11	1	FALSE	97.6191	7.64822	47.7596	9.38333	0.16014	7.23195	39.1119	6.8504	0.184904	3.2988	31.9118	0.103373	50.9615	84.5831	42.9219	51.4125	90.4928	42.505	0.568139	1.17248	94.5984	87.4416	55.0976	2.05047	0.889679	1.59743	50.8276	54.5997	2.26532	0.930915	6.98987	53.8787	97.2136	59.7979	0.55423	1.91073	3.73064	4.49008	0.512173	0.830227	1.04157	1.27166	1.83262	1.89802
2023GLY00168_IM1_TotalGAM_Plate2_A12_01 20230504_000133.raw	Healthy third trimester	21GC	2_A12	1	FALSE	92.0654	11.8045	66.9192	12.7159	0.176399	11.4232	63.1046	4.22621	0.18102	4.22855	33.4592	0.12638	53.4485	87.5095	42.8876	52.6219	92.6404	46.7487	0.568024	1.46306	93.5053	87.7756	49.0866	2.05547	0.894965	1.35219	51.5801	55.716	2.33396	0.925767	5.69146	59.8477	98.53	52.8142	0.607406	2.52641	3.47016	4.61074	0.728038	0.753542	1.3954	2.74603	0.97121	2.49895
2023GLY00168_IM1_TotalGAM_Plate2_B01_01 20230504_000135.raw	Healthy post partum	13GZ	2_B01	1	FALSE	94.6434	10.3138	60.775	10.6445	0.169705	10.9393	53.5674	4.79218	0.204215	5.7227	45.7546	0.125074	52.4191	85.4998	44.6874	52.1964	91.6661	48.3525	0.569418	1.51484	93.5195	87.4347	51.4777	2.04793	0.891767	1.29004	50.4319	53.9847	2.22756	0.934189	5.27222	56.2148	96.9508	59.0617	0.579828	2.08193	3.78496	4.58236	0.550054	0.825128	1.10679	1.58489	1.71888	2.06609
2023GLY00168_IM1_TotalGAM_Plate2_B02_01 20230504_000136.raw	RA patient pre-pregnancy	185XA	2_B02	1	FALSE	94.0364	9.23866	58.0717	12.7752	0.159091	13.5593	58.3058	4.43648	0.232555				50.0393	82.1861	50.3337	50.2426	89.038	50.6398	0.564283	1.7842	94.2029	86.9064	55.3803	2.03898	0.88833	1.131	51.6102	55.2481	2.31918	0.934153	4.13078	57.3554	97.7378	62.9645	0.586829	2.48742	3.71531	4.56816	0.669506	0.813279	1.14688	2.47125	1.2526	2.46271
2023GLY00168_IM1_TotalGAM_Plate2_B03_01 20230504_000137.raw	RA patient third trimester	366XD	2_B03	1	FALSE	95.0263	11.7095	69.4927	8.97719	0.1685	11.0186	59.3321	4.3434	0.18571				51.5086	85.4256	45.5863	50.2784	91.3239	48.5426	0.55055	2.85117	92.7223	85.8292	50.6054	2.01035	0.886406	0.942876	51.0109	54.9142	2.2923	0.92892	5.04211	54.6039	97.5024	57.8004	0.560026	2.33475	3.73572	4.55821	0.62498	0.818937	1.11187	2.33998	1.42437	2.31135
2023GLY00168_IM1_TotalGAM_Plate2_B04_01 20230504_000138.raw	Healthy third trimester	18GZ	2_B04	1	FALSE	94.6935	9.69819	59.302	9.78576	0.163539	9.75203	47.8508	4.68908	0.203801	5.95711	49.3821	0.120633	52.1651	85.2712	37.5099	52.116	92.3071	44.8319	0.564593	1.28054	94.0248	88.4582	44.7905	2.03976	0.89897	0.940957	50.5813	54.5384	2.27262	0.927444	3.74222	53.5933	95.772	56.9821	0.559592	2.32404	3.67446	4.58659	0.632484	0.800401	1.20504	2.33189	1.37374	2.30072
2023GLY00168_IM1_TotalGAM_Plate2_B05_01 20230504_000139.raw	RA patient post partum	110AG	2_B05	1	FALSE	93.154	11.264	61.0977	13.0382	0.18436								51.4277	87.6169	45.7672	52.743	91.5144	46.0415	0.576335	3.01005	91.9228	87.4269	51.3823	2.01421	0.905852	1.40171	50.5801	54.6887	2.27851	0.924873	4.82597	60.1672	96.4757	63.0428	0.623652	2.56717	3.77981	4.54071	0.679181	0.832122	1.04989	2.8096	1.24073	2.53908
2023GLY00168_IM1_TotalGAM_Plate2_B06_01 20230504_000140.raw	RA patient third trimester	416XD	2_B06	1	FALSE	97.3236	8.59298	56.9669	10.2178	0.150842	9.71795	51.1995	4.808	0.189806	3.35474	33.2649	0.100849	51.2201	84.075	49.8443	51.136	91.4994	53.5233	0.558867	3.17141	92.8752	86.7688	54.0561	2.00237	0.899524	1.08177	51.512	54.739	2.28059	0.941048	4.48129	54.4593	96.3985	61.8673	0.564939	2.02796	3.79003	4.52299	0.535076	0.837141	1.02301	1.61104	1.77819	2.01185
2023GLY00168_IM1_TotalGAM_Plate2_B07_01 20230504_000141.raw	RA patient pre-pregnancy	110AA	2_B07	1	FALSE	94.3484	9.8288	54.5435	11.5816	0.180201	11.7935	51.7047	5.76383	0.228093				52.8528	88.1155	44.1754	51.328	91.088	49.6653	0.563499	3.59448	91.823	84.8512	50.814	1.99608	0.88373	1.14908	50.4658	54.9111	2.28287	0.919045	7.05955	56.1278	96.5868	65.4597	0.581113
2023GLY00168_IM1_TotalGAM_Plate2_B08_01 20230504_000142.raw	Visucon standard	Visucon	2_B08	7	TRUE	94.6062	8.62116	55.4709	13.014	0.155418	10.1862	49.6932	6.00294	0.204983	4.12536	36.0178	0.114537	52.1351	84.8203	48.315	52.6613	91.4077	47.4311	0.576115	1.78912	94.5021	87.4039	52.9571	2.05342	0.893982	1.29887	50.8391	54.3671	2.24532	0.935108	5.35509	56.1377	97.7227	57.6551	0.574459	2.47173	3.77019	4.57444	0.655597	0.82442	1.10869	2.35198	1.32199	2.44821
2023GLY00168_IM1_TotalGAM_Plate2_B09_01 20230504_000143.raw	RA patient pre-pregnancy	259XA	2_B09	1	FALSE	96.5411	7.80605	49.3085	14.1387	0.15831	7.45416	41.0775	7.5168	0.181465	2.39134	27.6816	0.0863876	49.7985	82.0236	57.4455	49.7573	87.0766	58.3513	0.57142	3.79002	91.5983	86.3085	63.6104	1.98846	0.901489	1.38247	51.2033	54.3226	2.24982	0.942578	6.83585	49.9956	93.8608	77.7451	0.532657	2.2749	3.46082	4.53515	0.65733	0.761683	1.30203	1.79421	1.20386	2.25696
2023GLY00168_IM1_TotalGAM_Plate2_B10_01 20230504_000144.raw	Pooled Serum	Pooled	2_B10	10	TRUE	93.8722	8.50904	53.4643	12.8961	0.159154	9.53289	47.3555	5.75257	0.201305	3.39655	29.6189	0.114675	52.109	84.4789	44.9231	52.4486	91.4484	44.5036	0.573531	1.65949	94.4954	88.2802	50.8251	2.0445	0.901528	1.22813	50.8525	53.9768	2.23084	0.942116	5.26361	54.9401	96.9815	56.0509	0.566501	2.38414	3.72381	4.57353	0.640242	0.814741	1.15483	1.9611	1.35928	2.36453
2023GLY00168_IM1_TotalGAM_Plate2_B11_01 20230504_000145.raw	RA patient post partum	104AG	2_B11	1	FALSE	96.1271	7.83344	49.772	14.664	0.157387	7.78908	39.4442	7.79276	0.197471	2.38709	26.2317	0.0910003	49.4221	81.4582	59.3227	49.7326	86.707	60.922	0.573571	4.20758	91.8703	86.2971	63.7793	1.98101	0.905701	1.501	50.8328	53.5795	2.20754	0.948737	6.62237					2.18608	3.43808	4.52699	0.635843	0.756891	1.30947	1.96276	1.27163	2.16645
2023GLY00168_IM1_TotalGAM_Plate2_B12_01 20230504_000146.raw	RA patient post partum	214XG	2_B12	1	FALSE	95.5802	6.69529	41.8927	13.5289	0.15982	8.60225	34.9686	5.55307	0.245999				47.3497	80.2959	51.0934	49.4815	87.636	51.3157	0.564625	1.83503	93.7905	88.4314	59.8664	2.02922	0.905837	1.59116	51.0481	53.9766	2.22644	0.945747	5.91516	57.4093	94.5965	64.6785	0.606886	1.63823	3.62619	4.52134	0.451776	0.799164	1.15983	1.04214	1.99839	1.6278
2023GLY00168_IM1_TotalGAM_Plate2_C01_01 20230504_000148.raw	RA patient post partum	38AG	2_C01	1	FALSE	97.2641	6.65971	44.0037	16.6388	0.151344	9.04289	48.6179	6.15925	0.185999	2.95123	33.7661	0.087402	49.8001	83.0237	45.2542	50.594	90.9924	48.7682	0.556025	2.19739	94.1791	85.6228	52.7064	2.02167	0.879079	1.18254	50.4186	54.5978	2.27547	0.923456	3.68676	53.5652	96.5484	59.3152	0.554802	2.00775	3.73388	4.53904	0.537711	0.821253	1.08784	1.56845	1.74182	1.99206
2023GLY00168_IM1_TotalGAM_Plate2_C02_01 20230504_000149.raw	Healthy post partum	39GZ	2_C02	1	FALSE	95.2328	11.8927	65.7412	10.6874	0.180902	11.0591	52.7063	6.26424	0.209825	5.7729	47.326	0.121981	52.3308	86.2689	46.2959	52.3076	91.5672	47.1027	0.571248	2.45032	94.0704	87.4673	53.5711	2.02676	0.900248	1.14884	51.6131	54.9737	2.28747	0.938868	3.63994	58.0773	98.0916	60.4777	0.592072	2.32925	3.59049	4.53483	0.648728	0.790926	1.20352	1.93385	1.28058	2.30991
2023GLY00168_IM1_TotalGAM_Plate2_C03_01 20230504_000150.raw	RA patient post partum	412XG	2_C03	1	FALSE	95.5577	9.17692	62.1969	12.447	0.147546	10.0818	59.4019	4.00361	0.169722	6.55358	55.2724	0.118569	51.8182	89.2574	41.187	52.2113	92.5253	40.9477	0.564292	1.65685	93.458	86.2895	48.134	2.04423	0.880814	1.11032	50.6595	53.8256	2.2235	0.941178	3.53438	55.6164	97.6816	54.8874	0.569364	2.76575	3.75023	4.55572	0.737488	0.824025	1.10995	2.97493	1.01423	2.736
2023GLY00168_IM1_TotalGAM_Plate2_C04_01 20230504_000151.raw	RA patient third trimester	159AD	2_C04	1	FALSE	94.6517	14.6919	70.2694	10.8745	0.209079	18.2634	70.8997	9.38664	0.257595	12.1723	64.3682	0.189104	54.2547	88.6805	44.5805	53.9844	92.2909	42.0652	0.584937	2.87581	90.4747	87.899	48.6761	2.01658	0.90885	1.20502	51.4068	55.8231	2.34985	0.920888	4.61234	61.507	97.7092	57.1527	0.62949	2.65044	3.66139	4.6175	0.723889	0.793978	1.24835	2.61038	1.03705	2.62434
2023GLY00168_IM1_TotalGAM_Plate2_C05_01 20230504_000152.raw	RA patient third trimester	310XD	2_C05	1	FALSE	96.35	10.2908	56.737	10.0173	0.181378	11.1386	52.5918	4.16879	0.211794	7.11737	47.3714	0.150246	51.2753	84.04	46.7952	51.8492	90.3766	45.8288	0.573701	1.17012	94.342	88.1416	53.1343	2.05153	0.895874	1.30515	52.2796	55.9937	2.36419	0.93367	4.13041	57.9309	96.8643	54.924	0.598062	1.94466	3.71106	4.50187	0.524017	0.823028	1.06681	1.51862	1.78159	1.92947
2023GLY00168_IM1_TotalGAM_Plate2_C06_01 20230504_000153.raw	Healthy post partum	40GZ	2_C06	1	FALSE	95.5723	10.7141	70.1054	11.9364	0.152828	10.6798	59.6093	4.95546	0.179163	5.42114	53.3607	0.101594	50.7471	85.6909	49.1289	50.6615	91.3301	50.6882	0.554707	1.95177	93.8638	85.1869	54.2715	2.03415	0.871858	1.00261	51.0553	54.6776	2.27864	0.93375	3.87763	53.8681	97.8504	59.4148	0.550515	2.62386	3.59963	4.59776	0.728924	0.78355	1.26964	2.46212	1.00039	2.59924
2023GLY00168_IM1_TotalGAM_Plate2_C07_01 20230504_000154.raw	RA patient third trimester	24AD	2_C07	1	FALSE	97.543	9.7734	51.4749	7.61988	0.189867	12.1006	47.9916	3.78178	0.25214	2.60425	25.2864	0.10299	50.746	82.2572	43.773	51.848	91.2639	49.077	0.568111	2.97673	93.5366	87.6867	52.2642	1.99676	0.907043	1.02977	51.7644	54.6945	2.27844	0.946428	7.36812	55.9828	95.5672	64.68	0.585795	1.57211	3.70075	4.41963	0.424807	0.835944	0.97619	1.10548	2.1397	1.56105
2023GLY00168_IM1_TotalGAM_Plate2_C08_01 20230504_000155.raw	RA patient third trimester	259XD	2_C08	1	FALSE	95.2961	13.5812	72.5281	13.0656	0.187254	14.6944	68.3793	4.80362	0.214895	9.15902	55.0855	0.166269	53.7107	88.8071	51.3356	53.0934	91.9004	49.513	0.577727	3.74374	90.2811	86.2202	52.1728	1.99939	0.898983	1.02259	51.7306	55.3409	2.32265	0.934762	5.28353	53.307	96.1124	70.5684	0.554632	2.25176	3.44501	4.60351	0.653629	0.74612	1.39565	1.87466	1.212	2.23301
2023GLY00168_IM1_TotalGAM_Plate2_C09_01 20230504_000156.raw	Healthy post partum	12GZ	2_C09	1	FALSE	87.8771	12.5309	69.2863	11.5322	0.180857	13.612	63.3039	4.59483	0.215026				54.4956	90.2854	41.2708	54.5037	94.0319	42.7122	0.579629	2.73965	90.0732	86.448	45.8766	2.01587	0.891987	1.01226	50.7546	54.1869	2.24994	0.936659	4.5012	56.9402	97.688	59.0829	0.582878	2.26912	3.68299	4.59284	0.616107	0.800801	1.19657	2.42916	1.43817	2.24483
2023GLY00168_IM1_TotalGAM_Plate2_C10_01 20230504_000157.raw	RA patient pre-pregnancy	276XA	2_C10	1	FALSE	95.0806	8.02637	51.6361	14.5624	0.155441	8.72974	46.3534	6.51255	0.18833	4.40697	40.8451	0.107895	50.685	83.0885	43.6787	50.5076	90.3255	45.1246	0.559173	1.61794	93.8145	85.7707	50.5179	2.04394	0.875352	1.17019	50.9146	54.7043	2.28049	0.930724	5.60217	53.3359	96.4747	57.784	0.552849	2.08578	3.74007	4.62508	0.557685	0.807584	1.19915	1.39896	1.66828	2.07179
2023GLY00168_IM1_TotalGAM_Plate2_C11_01 20230504_000158.raw	Visucon standard	Visucon	2_C11	7	TRUE	94.6811	8.97401	55.7325	12.9938	0.161019	11.4857	49.8311	5.99687	0.230492	4.33624	35.6736	0.121553	52.3462	84.6522	48.3052	52.7047	91.4331	47.9463	0.57643	1.99855	94.3088	87.3659	52.9744	2.04708	0.895637	1.33931	50.9844	54.5727	2.25663	0.934246	5.77474	56.3519	97.7107	57.6695	0.576722	2.47864	3.76797	4.575	0.657816	0.824073	1.11235	2.44478	1.31379	2.45419
2023GLY00168_IM1_TotalGAM_Plate2_C12_01 20230504_000159.raw	Healthy post partum	15GZ	2_C12	1	FALSE	87.0072	11.521	68.814	11.7854	0.167423	12.0818	58.3151	4.81136	0.207182	7.46094	51.0132	0.146255	53.1635	89.5181	46.155	52.7938	92.4392	46.6135	0.57112	1.98346	92.2426	87.2616	51.0841	2.03811	0.894436	1.34157	50.6175	54.5946	2.27587	0.927152	3.95271	56.08	97.2789	63.657	0.576487	2.39112	3.74163	4.56387	0.639059	0.819273	1.12431	2.09955	1.3715	2.37012
2023GLY00168_IM1_TotalGAM_Plate2_D01_01 20230504_000161.raw	RA patient third trimester	367XD	2_D01	1	FALSE	92.2353	16.0118	74.6408	10.0711	0.214519	16.0453	67.7685	3.50241	0.236766	11.9244	60.6784	0.196518	55.5877	87.6095	48.8911	53.5704	92.7841	50.2933	0.577366	2.92367	92.2269	87.9881	49.8033	2.02345	0.909901	1.10458	51.5533	56.3229	2.3795	0.915317	6.56241	57.947	97.2052	65.9181	0.596131	2.16151	3.91077	4.57304	0.552707	0.854933	0.976739	1.80637	1.76733	2.14345
2023GLY00168_IM1_TotalGAM_Plate2_D02_01 20230504_000162.raw	Pooled Serum	Pooled	2_D02	10	TRUE	93.8761	9.30893	54.1674	13.0563	0.171855	13.5384	49.1866	5.62064	0.275245	3.65305	27.8687	0.131081	52.5938	84.7754	44.5236	52.2081	91.3549	46.0648	0.571486	1.85687	94.5503	87.7258	50.5732	2.04529	0.897565	1.19309	51.0231	54.3067	2.25376	0.939535	6.09837	54.9346	97.0503	56.4579	0.566043	2.39724	3.72019	4.56523	0.644387	0.815267	1.14514	2.21047	1.34505	2.37513
2023GLY00168_IM1_TotalGAM_Plate2_D03_01 20230504_000163.raw	RA patient pre-pregnancy	93AA	2_D03	1	FALSE	95.5222	9.07531	55.5407	9.61923	0.163399	8.9954	46.5306	3.73967	0.193322	3.1873	33.3742	0.0955018	50.6574	81.907	38.9111	51.0039	90.3945	42.391	0.564236	0.230304	95.6921	86.2697	51.6942	2.06999	0.868332	1.23127	50.8665	54.6847	2.27979	0.930177	5.80395	53.0338	96.4792	49.0458	0.549692	1.35819	3.81527	4.53523	0.355989	0.840663	1.00874	0.801031	2.46508	1.35018
2023GLY00168_IM1_TotalGAM_Plate2_D04_01 20230504_000164.raw	RA patient post partum	133AG	2_D04	1	FALSE	91.7205	11.4108	64.8353	9.62091	0.175997	13.9837	58.2465	3.7445	0.240077	7.93184	54.5002	0.145538	53.1843	86.9985	41.5705	52.1877	91.1416	41.0425	0.5726	0.758394	95.4229	88.6142	50.639	2.05844	0.896324	1.11052	50.8542	54.4228	2.26091	0.934427	6.42434	58.2202	96.9736	58.8179	0.600372	1.998	3.67762	4.52404	0.543286	0.811422	1.11987	1.71717	1.69679	1.98083
2023GLY00168_IM1_TotalGAM_Plate2_D05_01 20230504_000165.raw	RA patient pre-pregnancy	310XA	2_D05	1	FALSE	96.8496	7.36678	45.5977	10.1165	0.16156	10.0423	44.7414	4.32922	0.224452	4.39417	33.3308	0.131835	50.9251	83.9775	44.6345	51.1252	90.3761	46.1473	0.565694	1.23843	94.758	86.8067	53.9164	2.05256	0.882863	1.28662	51.3995	54.645	2.28591	0.940607	4.69339	55.4355	96.2492	55.0713	0.575958	1.87923	3.75507	4.46386	0.500452	0.84008	0.982192	1.54858	1.89132	1.86375
2023GLY00168_IM1_TotalGAM_Plate2_D06_01 20230504_000166.raw	RA patient third trimester	83AD	2_D06	1	FALSE	97.601	12.2405	62.5882	10.1112	0.195573	13.3465	58.711	4.9192	0.227326	6.70936	40.5215	0.165575	54.9866	86.2296	45.3865	53.7206	92.0074	44.7301	0.583872	1.6699	94.2925	88.1988	51.0874	2.04161	0.900799	1.23016	51.2617	55.7887	2.33485	0.918855	7.17681	57.6082	97.1226	56.0481	0.593149	1.82255	3.75191	4.49114	0.485765	0.833947	1.01251	1.23129	1.94168	1.81023
2023GLY00168_IM1_TotalGAM_Plate2_D07_01 20230504_000167.raw	RA patient pre-pregnancy	304XA	2_D07	1	FALSE	86.031	9.79885	57.7484	11.8202	0.169682	11.5779	51.8337	5.87	0.223367	5.63792	47.1806	0.119496	52.5866	84.829	43.6001	53.2935	91.3142	43.1269	0.583627	1.87014	93.7806	87.1261	47.6128	2.0526	0.891168	1.06961	50.7951	54.2476	2.24812	0.936357	3.36039	56.077	97.3119	56.668	0.57626	2.51526	3.69894	4.56877	0.679996	0.809534	1.16013	2.74029	1.21108	2.48786
2023GLY00168_IM1_TotalGAM_Plate2_D08_01 20230504_000168.raw	RA patient pre-pregnancy	366XA	2_D08	1	FALSE	95.7855	10.4021	62.4303	9.56511	0.166619	10.0398	53.0239	4.94624	0.189345	8.34094	56.2419	0.148305	53.4351	87.968	37.1079	52.2831	93.0333	41.2264	0.561982	2.62469	92.788	85.7719	44.7928	2.01836	0.88377	0.950093	50.4377	53.5849	2.20797	0.941268	4.73791	55.8162	97.9431	51.0948	0.569884	2.41148	3.75837	4.53639	0.64163	0.827847	1.06362	2.40336	1.37092	2.38745
2023GLY00168_IM1_TotalGAM_Plate2_D09_01 20230504_000169.raw	Pooled Serum	Pooled	2_D09	10	TRUE	93.9888	8.67553	53.6619	12.8678	0.16167	10.7881	47.9007	5.61975	0.225217	3.07924	26.3733	0.116756	52.4382	84.1686	44.9629	52.7487	91.4052	44.2593	0.577086	1.68105	94.4819	88.3971	50.6563	2.04346	0.902916	1.22696	50.9728	54.1793	2.24751	0.940816	5.60544	55.0186	96.9744	55.4817	0.567351	2.38788	3.71994	4.57159	0.641913	0.814154	1.15497	2.06983	1.35276	2.36718
2023GLY00168_IM1_TotalGAM_Plate2_D10_01 20230504_000170.raw	RA patient pre-pregnancy	296XA	2_D10	1	FALSE	95.1665	10.7944	66.5783	9.31459	0.162131	14.0081	63.8801	3.71052	0.219287	5.82212	51.8767	0.11223	53.9723	88.5513	41.1416	52.867	92.9545	44.9616	0.568741	1.61574	92.6098	87.6733	46.9403	2.04986	0.894321	1.03202	50.9485	54.0279	2.23513	0.943004	3.12005	58.8788	98.2839	59.4532	0.599068	2.52152	3.73945	4.61153	0.674301	0.810727	1.18253	2.63274	1.24426	2.49519
2023GLY00168_IM1_TotalGAM_Plate2_D11_01 20230504_000171.raw	RA patient third trimester	93AD	2_D11	1	FALSE	94.2626	13.3703	72.1519	9.10797	0.185308	13.9623	59.3593	3.34235	0.235216	7.22363	53.0593	0.136143	51.8316	83.9578	45.5335	51.1845	91.1998	48.8303	0.561234	0.613863	95.4527	87.1028	52.6692	2.06772	0.879696	1.09287	51.6137	56.1224	2.36405	0.919663	6.08307	55.1753	97.2591	55.798	0.567302	1.58591	3.80435	4.58062	0.416866	0.829577	1.07848	0.974797	2.22819	1.57616
2023GLY00168_IM1_TotalGAM_Plate2_D12_01 20230504_000172.raw	RA patient third trimester	166AD	2_D12	1	FALSE	96.7907	9.52691	57.066	10.6505	0.166945	9.95014	45.917	8.76366	0.216699	5.59258	43.2167	0.129408	48.9603	80.1477	49.4895	51.4203	89.2886	47.1522	0.575888	1.76971	95.0383	87.0003	56.4954	2.03775	0.890018	1.4093	52.1444	55.3917	2.30725	0.941375	5.99848	54.6214	96.6887	61.4728	0.56492	1.91757	3.72194	4.53021	0.515207	0.820381	1.09815	1.42007	1.81857	1.90337
2023GLY00168_IM1_TotalGAM_Plate2_E01_01 20230504_000177.raw	Healthy third trimester	30GC	2_E01	1	FALSE	91.6273	12.9104	68.7689	10.9455	0.187736	14.413	64.1957	4.31075	0.224516	10.538	56.4964	0.186525	52.5049	83.931	45.5387	53.0457	91.8932	47.8957	0.577254	2.6063	92.4103	86.6058	50.4381	2.02187	0.89254	1.06087	50.5334	54.9937	2.29296	0.918894	5.99428	58.8	97.976	56.4815	0.600147	2.08429	3.81636	4.53624	0.546146	0.840656	1.01371	1.67858	1.74886	2.0675
2023GLY00168_IM1_TotalGAM_Plate2_E02_01 20230504_000178.raw	Healthy third trimester	23GC	2_E02	1	FALSE	93.0576	13.4253	72.7135	9.63682	0.184633	14.4179	64.5427	3.9639	0.223385	9.78061	61.6833	0.158562	53.8458	87.4002	46.769	52.7741	92.0219	47.4937	0.573496	2.38714	92.7278	88.5087	50.1453	2.0229	0.90997	1.02138	51.2146	55.2629	2.31118	0.926745	5.10138	57.3667	97.2562	58.4914	0.589851	2.02073	3.74707	4.60558	0.539282	0.812179	1.17346	1.36082	1.73995	2.00712
2023GLY00168_IM1_TotalGAM_Plate2_E03_01 20230504_000179.raw	Pooled Serum	Pooled	2_E03	10	TRUE	93.9424	8.78993	53.5863	13.0319	0.164033	11.2717	48.014	5.56136	0.234758	4.05662	30.6479	0.132362	52.68	84.8386	44.9183	51.9289	91.1144	46.6222	0.569931	1.8651	94.5797	88.1149	50.4171	2.04082	0.901698	1.2171	50.8881	53.9982	2.23216	0.942403	5.50236	54.703	96.9144	56.953	0.564447	2.40269	3.72878	4.56994	0.644364	0.816755	1.14824	2.15643	1.34765	2.38113
2023GLY00168_IM1_TotalGAM_Plate2_E04_01 20230504_000180.raw	RA patient pre-pregnancy	123AA	2_E04	1	FALSE	97.9083	11.495	57.404	9.69596	0.200247	12.3289	49.7849	5.15028	0.247644	8.53431	45.0025	0.189641	54.8584	86.8134	43.2154	55.2099	92.0631	42.9162	0.599696	2.26328	93.5203	88.4875	50.5758	2.02942	0.909652	1.35425	50.5769	54.1048	2.23994	0.934794	5.54452	59.9281	97.4603	55.0385	0.614897	2.07446	3.78084	4.49861	0.548678	0.839937	1.0211	1.81548	1.72453	2.05631
2023GLY00168_IM1_TotalGAM_Plate2_E05_01 20230504_000181.raw	RA patient third trimester	385XD	2_E05	1	FALSE	96.4619	10.005	55.6237	10.1826	0.179869	10.3383	49.2777	5.92963	0.209797				52.8682	85.3895	46.8954	51.3331	91.9891	52.2418	0.558035	2.36196	93.3895	87.6688	54.2001	2.02349	0.902198	1.36917	52.1322	56.4809	2.38507	0.923005	9.08633	57.3594	97.3813	60.8855	0.589018	1.98005	3.72856	4.46208	0.53105	0.834678	1.01372	1.58214	1.76433	1.96423
2023GLY00168_IM1_TotalGAM_Plate2_E06_01 20230504_000182.raw	RA patient post partum	289XG	2_E06	1	FALSE	93.7248	8.13068	51.8324	14.4258	0.156865	10.3685	46.6265	6.89675	0.222374	3.69293	33.0457	0.111752	52.4263	86.1027	46.6881	51.7659	91.0669	48.651	0.568439	2.01656	93.879	87.5782	54.0648	2.03054	0.897415	1.15913	51.189	54.7611	2.28233	0.93477	4.17743	55.5202	97.4258	64.64	0.569871	2.33139	3.73148	4.5472	0.624791	0.820271	1.1177	1.98736	1.41996	2.31152
2023GLY00168_IM1_TotalGAM_Plate2_E07_01 20230504_000183.raw	Healthy third trimester	36GC	2_E07	1	FALSE	95.9244	10.3864	58.4321	15.765	0.177752	13.2312	63.2498	5.61398	0.20919				53.0324	87.036	44.2971	52.819	91.7265	44.9172	0.575832	2.14632	93.4602	87.3321	49.5425	2.03604	0.895626	1.01199	51.1477	55.4501	2.31723	0.92241	4.80835	57.8763	97.8975	56.1993	0.591193	2.17169	3.6893	4.61889	0.588646	0.797074	1.2209	1.74721	1.53508	2.15422
2023GLY00168_IM1_TotalGAM_Plate2_E08_01 20230504_000184.raw	RA patient pre-pregnancy	51AA	2_E08	1	FALSE	96.3279	8.13943	57.5471	15.3269	0.14144	11.5517	55.336	5.20773	0.208755				52.4736	87.832	43.8086	52.3103	91.881	44.2238	0.569327	1.93209	93.1263	87.4716	50.6823	2.02951	0.895705	1.20957	50.5906	54.1887	2.24705	0.933601	5.39057	53.4476	97.2544	62.0664	0.549565	1.91496	3.66671	4.5954	0.522254	0.79634	1.23063	1.22361	1.76399	1.90272
2023GLY00168_IM1_TotalGAM_Plate2_E09_01 20230504_000185.raw	RA patient pre-pregnancy	416XA	2_E09	1	FALSE	97.1034	6.43517	48.7498	10.1774	0.132004	7.57753	39.1993	5.78548	0.193308	1.74367	24.5158	0.0711245	50.6854	83.6823	45.8213	51.1311	91.1458	51.6615	0.560981	2.26988	93.7039	86.1897	54.5829	2.02034	0.885733	1.23911	50.8606	54.1826	2.24662	0.938689	4.31262	53.1517	95.5705	59.2015	0.556151	1.93354	3.78742	4.45407	0.510515	0.849503	0.937281	1.46623	1.86855	1.91887
2023GLY00168_IM1_TotalGAM_Plate2_E10_01 20230504_000186.raw	RA patient third trimester	304XD	2_E10	1	FALSE	85.1224	11.9247	64.727	10.5957	0.184231	13.8719	60.2678	4.44293	0.230171	7.48409	48.4346	0.154519	53.1278	84.6148	45.35	52.9228	90.7312	46.4343	0.583292	2.06977	93.2647	88.2816	50.1861	2.03577	0.905214	1.18966	50.7926	55.0708	2.3007	0.922315	5.43295	57.8578	97.1543	57.652	0.595525	2.16933	3.66873	4.53748	0.591302	0.807405	1.14618	2.00911	1.51949	2.14924
2023GLY00168_IM1_TotalGAM_Plate2_E11_01 20230504_000187.raw	Healthy post partum	29GZ	2_E11	1	FALSE	92.1562	9.19721	55.5173	11.4692	0.165664	9.95242	51.8957	4.55963	0.191777	5.88496	47.6156	0.123593	53.6507	87.8463	40.6649	52.8376	92.4913	44.1563	0.571271	1.75694	92.0265	86.9996	46.974	2.04432	0.88932	1.22325	50.3591	54.1416	2.23808	0.930136	3.94404	54.869	97.2271	57.5965	0.564338	2.46927	3.68597	4.59848	0.66991	0.801301	1.19543	2.42647	1.24097	2.445
2023GLY00168_IM1_TotalGAM_Plate2_E12_01 20230504_000188.raw	Healthy post partum	11GZ	2_E12	1	FALSE	95.19	13.1415	66.1049	11.7363	0.198798	14.829	61.2141	4.73928	0.242248	9.74402	55.3095	0.176173	56.1492	90.2309	44.0015	55.9777	93.4265	43.8986	0.599163	2.40601	92.2401	88.7656	48.8762	2.04128	0.913588	1.27197	50.8198	53.8941	2.21613	0.942958	4.73049	61.5638	97.907	58.7082	0.628799	2.40148	3.72271	4.59941	0.64509	0.808819	1.17105	2.23991	1.34363	2.37908
2023GLY00168_IM1_TotalGAM_Plate2_F01_01 20230504_000190.raw	RA patient third trimester	11AE	2_F01	1	FALSE	92.5276	9.47619	57.5662	9.07798	0.164614	9.88993	50.5655	3.69397	0.195586	5.93059	41.6946	0.142239	53.3953	85.9528	42.058	52.2606	91.6111	47.1905	0.570461	2.39113	92.7281	88.1692	50.6854	2.01741	0.906906	1.14448	51.6729	55.3699	2.30908	0.933231	6.937	55.8566	97.2058	54.7272	0.574622	1.70645	3.69177	4.51666	0.462229	0.815713	1.10581	1.10055	1.99633	1.69544
2023GLY00168_IM1_TotalGAM_Plate2_F02_01 20230504_000191.raw	Healthy post partum	27GZ	2_F02	1	FALSE	94.888	10.8531	61.8282	13.6416	0.175536	12.3658	57.2211	4.81382	0.216106				53.8517	87.7262	46.2562	53.0199	91.5286	47.736	0.579271	2.00685	93.4556	87.9876	52.1646	2.03905	0.901512	1.15619	50.8624	54.6008	2.27083	0.931532	4.50087	58.1776	97.8414	59.463	0.594611	2.44274	3.77052	4.56365	0.647851	0.825999	1.111	2.24189	1.35021	2.42032
2023GLY00168_IM1_TotalGAM_Plate2_F03_01 20230504_000192.raw	RA patient third trimester	276XD	2_F03	1	FALSE	95.7337	11.4538	67.8914	10.3148	0.168707	12.7119	62.1278	4.63245	0.204608				52.483	85.2785	45.1517	51.2819	90.7863	46.0586	0.564864	1.83648	93.9421	87.7279	49.783	2.02983	0.896716	0.97377	52.2818	56.1572	2.35866	0.93099	5.31729	54.6146	96.8878	61.2121	0.563689	1.75534	3.74417	4.63061	0.468819	0.807439	1.20439	1.21414	2.00097	1.7432
2023GLY00168_IM1_TotalGAM_Plate2_F04_01 20230504_000193.raw	RA patient pre-pregnancy	24AA	2_F04	1	FALSE	96.8005	8.45474	51.037	9.13224	0.165659	9.98794	40.7895	5.38079	0.244865	3.50224	30.1808	0.116042	50.3006	83.1225	42.1135	51.4245	91.519	49.5147	0.561899	3.56617	93.5198	86.2897	51.8898	1.98729	0.898097	1.03897	50.8899	53.9234	2.22814	0.943745	5.54074	55.4049	95.3024	65.3486	0.581359	1.70222	3.74623	4.41006	0.454381	0.848765	0.925823	1.49768	2.05899	1.68724
2023GLY00168_IM1_TotalGAM_Plate2_F05_01 20230504_000194.raw	Healthy post partum	28GZ	2_F05	1	FALSE	95.3043	10.5751	65.8873	10.0731	0.160503	12.3384	59.5678	4.4885	0.207132	7.08291	52.7047	0.134389	54.0522	89.266	37.0657	52.8579	92.9513	39.9786	0.568662	1.13677	94.3858	88.162	45.3761	2.04691	0.894857	1.00729	51.5144	54.6036	2.27895	0.943425	5.26584	55.6587	96.7317	59.6768	0.575393	2.20324	3.69814	4.51634	0.595772	0.818318	1.09427	1.99573	1.51485	2.18329
2023GLY00168_IM1_TotalGAM_Plate2_F06_01 20230504_000195.raw	RA patient pre-pregnancy	159AA	2_F06	1	FALSE	96.2342	9.36324	51.3745	15.9719	0.182255	16.6365	56.073	8.44557	0.296693	5.90178	40.3409	0.146298	52.1781	86.4588	47.0902	53.1794	90.989	48.2995	0.58446	2.1098	92.8353	87.2101	52.5844	2.03911	0.895124	1.35946	51.3774	55.5834	2.32939	0.92433	4.76664	58.892	97.4344	60.0091	0.604428	2.69119	3.66861	4.60466	0.733572	0.797893	1.22308	2.69012	1.00432	2.66429
2023GLY00168_IM1_TotalGAM_Plate2_F07_01 20230504_000196.raw	RA patient pre-pregnancy	83AA	2_F07	1	FALSE	97.7565	8.46317	48.501	12.4482	0.174495	9.569	41.2674	7.81619	0.231878	3.55574	27.351	0.130004	52.9376	83.7869	47.4794	52.2283	90.0874	48.2294	0.579751	1.33277	94.8879	87.8728	56.4911	2.04433	0.894943	1.40893	51.1411	54.6839	2.26608	0.935214	9.60614	56.1349	96.4377	55.8302	0.582084	1.70211	3.75275	4.44193	0.453564	0.843633	0.950969	1.14207	2.06206	1.69069
2023GLY00168_IM1_TotalGAM_Plate2_F08_01 20230504_000197.raw	RA patient pre-pregnancy	206XA	2_F08	1	FALSE	97.7823	5.21477	36.7316	9.72282	0.141969																						51.0529	54.5415	2.26349	0.936038	5.13059	52.8251	95.8798	66.6506	0.550952
2023GLY00168_IM1_TotalGAM_Plate2_F09_01 20230504_000198.raw	RA patient post partum	94AG	2_F09	1	FALSE	95.5949	7.17496	47.6619	13.3634	0.150539	9.0839	44.8131	5.60126	0.202706	3.24557	31.6319	0.102604	50.6828	84.5996	50.1964	50.1383	89.8473	51.9661	0.558039	1.51239	94.0692	87.5936	57.7036	2.04767	0.893627	1.37425	50.3052	54.8693	2.28262	0.91682	6.39548	53.8945	96.5301	66.4132	0.558319	2.13586	3.78847	4.57157	0.56378	0.828512	1.08975	1.57311	1.66834	2.12013
2023GLY00168_IM1_TotalGAM_Plate2_F10_01 20230504_000199.raw	Pooled Serum	Pooled	2_F10	10	TRUE	93.9349	8.95369	53.6703	13.4782	0.166828	13.4322	49.2558	5.47698	0.272703	3.66363	28.4808	0.128635	53.0012	85.0192	44.3696	52.1329	91.2222	46.5883	0.571494	1.64103	94.3709	87.6297	50.3528	2.0487	0.895074	1.34351	51.0686	54.2675	2.24945	0.941052	6.24773	54.7178	96.9633	56.7156	0.564315	2.40023	3.71933	4.57169	0.645341	0.813916	1.15416	2.19625	1.34106	2.37827
2023GLY00168_IM1_TotalGAM_Plate2_F11_01 20230504_000200.raw	Blank	PBS	2_F11	4	TRUE
2023GLY00168_IM1_TotalGAM_Plate2_F12_01 20230504_000201.raw	RA patient post partum	93AG	2_F12	1	FALSE	94.6143	9.65839	59.7898	12.8383	0.161539	9.44605	50.0036	6.48708	0.188907	5.15531	47.3694	0.108832	51.7314	84.8746	41.0635	51.4737	90.9267	42.9222	0.566102	0.366024	94.8847	86.1891	51.4887	2.07558	0.868869	1.28574	50.9185	54.9084	2.28706	0.927335	4.21945	53.1251	96.9726	53.212	0.547837	1.79699	3.79521	4.58737	0.473489	0.826393	1.09699	1.11637	2.00938	1.78582
2023GLY00168_IM1_TotalGAM_Plate2_G01_02 20230504_000229.raw	Healthy third trimester	29GC	2_G01	2	TRUE	92.5015	12.5529	66.1467	11.6344	0.189774	14.6158	67.6117	3.54817	0.216172	10.4826	60.4654	0.173365	56.1918	89.5998	40.6934	54.4893	93.3373	42.6443	0.583789	1.37174	91.6068	87.7077	46.9998	2.05418	0.892502	1.04859	50.9763	55.7068	2.33863	0.915083	5.92614	57.888	97.4566	57.4173	0.593988	2.21595	3.68942	4.60767	0.600623	0.800208	1.20088	1.87145	1.49219	2.19723
2023GLY00168_IM1_TotalGAM_Plate2_G02_02 20230504_000230.raw	Healthy post partum	26GZ	2_G02	2	TRUE	93.5199	12.8156	71.8021	11.3879	0.178486	12.7481	59.4424	5.58276	0.214461				55.5501	91.3827	49.8196	53.8276	93.1077	50.8436	0.578122	2.35522	92.6313	88.6761	54.2318	2.03431	0.912424	1.34548	51.1158	54.662	2.26659	0.935125	5.15925	59.4575	98.2629	64.6909	0.605086	2.35232	3.82199	4.60213	0.615469	0.830892	1.09817	2.24951	1.49217	2.32982
2023GLY00168_IM1_TotalGAM_Plate2_G03_02 20230504_000231.raw	RA patient third trimester	133AD	2_G03	2	TRUE	91.149	15.234	75.1427	8.99514	0.202734	19.4802	69.2067	2.82412	0.281478				53.5693	87.7252	42.7671	51.69	89.8472	42.8691	0.57531								50.7506	55.3213	2.31587	0.91738	7.29823	57.2231	96.7256	60.233	0.591603
2023GLY00168_IM1_TotalGAM_Plate2_G04_02 20230504_000232.raw	Healthy post partum	22GZ	2_G04	2	TRUE										4.22362	43.6641	0.0967298
2023GLY00168_IM1_TotalGAM_Plate2_G05_02 20230504_000233.raw	RA patient pre-pregnancy	367XA	2_G05	2	TRUE	93.1223	13.1019	66.6436	11.0114	0.196597					9.2252	53.8291	0.171379	53.0583	88.5376	46.4928	53.7054	93.1208	42.6232	0.576728	2.02664	92.2477	88.0473	49.4038	2.03677	0.902286	1.14971	51.182	54.4588	2.26197	0.93983	6.70293	55.8248	96.5693	61.7018	0.578081	2.26216	3.89642	4.55838	0.580572	0.854825	0.980633	2.00103	1.65428	2.24215
2023GLY00168_IM1_TotalGAM_Plate2_G06_02 20230504_000234.raw	RA patient pre-pregnancy	340XA	2_G06	2	TRUE	95.2624	8.39484	57.7974	12.1802	0.145246								51.2124	86.1271	43.2652	50.6081	90.4093	47.8529	0.559766	1.06595	94.9608	84.6081	55.3313	2.0464	0.858658	1.17309	50.5792	53.8105	2.21014	0.939951	4.78397	52.1816	97.3825	56.2264	0.535842	2.02624	3.66467	4.59144	0.552912	0.79741	1.21712	1.74415	1.65587	2.0088
2023GLY00168_IM1_TotalGAM_Plate2_G07_02 20230504_000235.raw	Healthy third trimester	17GC	2_G07	2	TRUE	94.5584	10.1115	63.3826	15.4546	0.159532	10.9406	60.8344	5.57098	0.179842	7.38986	53.0562	0.139284	50.5591	85.0526	50.3674	51.2591	90.3842	49.5779	0.567124	3.21643	92.0576	85.9062	55.3096	2.00819	0.891383	1.20451	52.02	55.6943	2.3233	0.934027	6.70597	53.4845	96.3111	64.3789	0.555331	2.36603	3.70588	4.61858	0.638454	0.802041	1.21793	2.04918	1.36034	2.34554
2023GLY00168_IM1_TotalGAM_Plate2_G08_02_20230504_000236.raw	RA patient post partum	385XG	2_G08	2	TRUE	95.891	6.53431	46.8359	12.7274	0.139515	5.90091	38.3655	7.41567	0.153807				48.9192	84.6298	50.0969	50.1201	90.4542	52.6948	0.554093	2.45796	93.5789	85.762	58.6597	2.01452	0.88357	1.40878	50.7661	54.3783	2.22746	0.933574	5.37765	52.9274	97.1642	63.1809	0.544722	2.05738	3.76109	4.45435	0.547016	0.844228	0.979925	1.74143	1.72113	2.03996
2023GLY00168_IM1_TotalGAM_Plate2_G09_02_20230504_000237.raw	RA patient post partum	350XG	2_G09	2	TRUE	93.3519	10.0242	59.3235	15.1131	0.168976	9.84434	54.1007	6.38279	0.181963	5.71505	43.1261	0.13252	50.1041	86.1147	50.1691	49.9209	90.5634	50.4274	0.551226	1.80573	92.0266	86.6047	55.833	2.02797	0.885802	1.24843	50.4978	55.4134	2.28857	0.911291	6.92265	54.8744	97.0192	64.0915	0.565603	2.65219	3.643	4.46097	0.728025	0.817945	1.06503	3.49985	1.0258	2.61719
2023GLY00168_IM1_TotalGAM_Plate2_G10_02_20230504_000238.raw	RA patient third trimester	206XD	2_G10	2	TRUE													51.7217	87.9843	43.8963												50.9078	54.3314	2.2408	0.936985	7.00361
2023GLY00168_IM1_TotalGAM_Plate2_G11_02_20230504_000239.raw	Healthy third trimester	19GC	2_G11	2	TRUE	90.7924	14.5245	80.5539	12.2553	0.180307	15.0924	74.5065	5.0055	0.202564				53.8393	89.3148	49.8993	52.1411	92.1912	53.3617	0.565576	2.82547	92.1113	86.5166	54.1637	2.01713	0.893745	1.09476	51.5843	55.7325	2.3313	0.925569	6.35702	57.6014	98.3139	64.9488	0.585892	2.53411	3.62564	4.57821	0.698941	0.792521	1.23231	2.49153	1.11645	2.50919
2023GLY00168_IM1_TotalGAM_Plate2_G12_02_20230504_000240.raw	Healthy post partum	30GZ	2_G12	2	TRUE	90.7378	9.87595	65.2827	11.8541	0.15128	9.30207	51.7037	5.91707	0.179911				52.9622	87.4971	44.5477	52.6089	92.382	47.5374	0.569471	1.92217	93.2908	86.4454	50.6136	2.03221	0.884426	0.988355	50.7544	54.3294	2.24005	0.934199	5.5287	55.7258	97.7977	57.4973	0.569807	2.4448	3.71732	4.52993	0.657677	0.821163	1.08518	2.45201	1.29704	2.42028
2023GLY00168_IM1_TotalGAM_Plate2_H01_02_20230504_000242.raw	Healthy third trimester	20GC	2_H01	2	TRUE	90.0902	17.071	79.7421	7.23402	0.214078	14.0263	67.0333	4.2845	0.209244	11.8815	66.2039	0.179469	56.4914	91.2694	32.691	55.7052	95.025	39.0323	0.586216	2.42833	92.1503	89.2193	38.9993	2.02869	0.916923	0.790237	50.9564	56.2974	2.35367	0.905129	9.23163	62.8474	98.0458	45.5301	0.641001	2.14806	3.69578	4.57759	0.58122	0.806834	1.16621	2.27167	1.57044	2.12535
2023GLY00168_IM1_TotalGAM_Plate2_H02_02_20230504_000243.raw	Visucon standard	Visucon	2_H02	7	TRUE										4.01492	34.4462	0.116556				52.7452	91.2489	47.3017	0.578036	2.13701	94.1785	88.0094	53.6475	2.04187	0.903822	1.43587	50.8763	55.005	2.23707	0.92494	7.03191	55.7149	97.5872	57.7489	0.570924	2.45562	3.75448	4.5592	0.654049	0.82435	1.10853	2.58434	1.32471	2.42977
2023GLY00168_IM1_TotalGAM_Plate2_H03_02_20230504_000244.raw	RA patient third trimester	104AD	2_H03	2	TRUE	94.6649	13.8021	74.5463	13.6292	0.185148	14.9835	70.4861	4.74595	0.212574	9.94134	57.6514	0.172439				53.073	91.5764	49.8381	0.579549
2023GLY00168_IM1_TotalGAM_Plate2_H04_02_20230504_000245.raw	Healthy post partum	16GZ	2_H04	2	TRUE	91.6315	11.1598	66.8483	11.4562	0.166943	9.74921	56.0716	6.68426	0.173871	5.56485	48.5659	0.114583				53.2918	92.2475	46.5002	0.577705	3.31652	91.1158	84.8497	52.1488	2.02734	0.881563	1.2776	50.6119	54.3022	2.22752	0.932041	6.1986	53.8171	96.858	65.3625	0.555629	2.45818	3.71197	4.56917	0.66223	0.811634	1.15305	2.82643	1.28206	2.42991
2023GLY00168_IM1_TotalGAM_Plate2_H05_02_20230504_000246.raw	Healthy post partum	33GZ	2_H05	2	TRUE	89.8025	9.0903	66.9951	12.3086	0.135686	8.10882	53.261	5.82554	0.152247				53.9933	90.5492	44.3538	52.6154	92.909	47.819	0.566311	1.60835	92.641	86.1125	51.5295	2.04063	0.87904	1.26393	50.8974	54.221	2.2312	0.938703	4.58661	54.5518	97.9198	58.7675	0.557107	2.67927	3.63352	4.59357	0.737376	0.792689	1.24841	2.57986	0.98005	2.65347
2023GLY00168_IM1_TotalGAM_Plate2_H06_01_20230504_000247.raw	Healthy third trimester	14GC	2_H06	1	FALSE	91.5913	8.11034	57.8669	13.5389	0.140155	9.98357	58.9315	5.57532	0.16941	5.65794	46.8403	0.120792				51.3701	91.3562	47.2542	0.562306								51.136	55.2739	2.30631	0.925139	5.80494	53.4541	96.7296	60.1726	0.552613	2.30285	3.66324	4.53377	0.628638	0.80792	1.14109	2.14879	1.38187	2.28136
2023GLY00168_IM1_TotalGAM_Plate2_H07_01_20230504_000248.raw	RA patient third trimester	296XD	2_H07	1	FALSE	94.4788	12.9212	73.3443	9.99985	0.176171	15.6284	71.3529	3.29876	0.219029	9.49268	59.632	0.159188				52.9132	92.2981	43.5968	0.573286	2.94078	90.7071	87.6465	48.6062	2.00944	0.905957	0.925281	51.1518	54.6771	2.26439	0.935524	5.83511	58.7092	97.6769	61.6288	0.601055
2023GLY00168_IM1_TotalGAM_Plate2_H08_01_20230504_000249.raw	RA patient third trimester	196XD	2_H08	1	FALSE	95.5304	10.2644	62.4402	10.4723	0.164387	10.5723	55.3992	4.01666	0.190839				50.7591	83.627	43.3689	51.2434	90.4707	45.8482	0.566409	2.10895	94.3682	87.5683	53.3896	2.02209	0.897789	1.03926	51.516	55.1128	2.27417	0.934738	7.73807	54.9275	96.4941	53.9416	0.569232	1.95806	3.66044	4.50066	0.534924	0.812226	1.10755	1.50101	1.71739	1.94305
2023GLY00168_IM1_TotalGAM_Plate2_H09_01_20230504_000250.raw	RA patient pre-pregnancy	214XA	2_H09	1	FALSE	94.8533	6.88793	42.5933	13.1195	0.161714								47.9038	82.0882	48.3283	50.6767	87.6004	49.678	0.578499								50.6825	53.4679	2.1811	0.947904	8.38775					1.60548	3.63	4.49472	0.442283	0.805081	1.12766	1.30394	2.03755	1.59245
2023GLY00168_IM1_TotalGAM_Plate2_H10_01_20230504_000251.raw	Healthy post partum	10GZ	2_H10	1	FALSE	86.1214	7.62559	55.8142	14.5287	0.136625	8.09563	51.562	5.59403	0.157008	5.02563	52.0603	0.0965348	52.177	88.4575	41.6338	52.7059	91.9906	40.9122	0.572949	1.68879	92.75	87.5753	49.519	2.03585	0.894333	1.14339	50.3452	53.3712	2.19405	0.943303	4.5051					2.26734	3.732	4.57882	0.60754	0.814794	1.14723	1.86961	1.48335	2.24864
2023GLY00168_IM1_TotalGAM_Plate2_H11_01_20230504_000252.raw	RA patient pre-pregnancy	289XA	2_H11	1	FALSE	92.6406	8.46326	56.603	13.3532	0.14952								48.0472	84.0945	50.9124	51.3278	89.8113	49.366	0.571507	3.00927	93.0431	85.7643	56.9384	2.00226	0.887613	1.07994						52.2319	95.4012	68.5388	0.547497
2023GLY00168_IM1_TotalGAM_Plate2_H12_01_20230504_000253.raw	RA patient post partum	83AG	2_H12	1	FALSE	97.9649	8.11093	44.1753	11.6005	0.183608	8.91747	40.5631	7.62585	0.219842	2.7605	23.752	0.116222	52.2549	83.6009	47.3563	53.0658	89.7604	45.8252	0.591194	1.04177	94.9553	87.9219	56.0626	2.0534	0.893057	1.49352	50.9992	54.7575	2.24857	0.931365	9.62019	56.4391	96.7104	55.7051	0.583588	1.76528	3.79266	4.44756	0.465445	0.851935	0.92141	1.10464	2.03844	1.75423
[truncated: 246 more columns]

## Sheet: S6 - Data variability
		Healthy				RA				Plasma standard					SD = standard deviation
		Mean	SD	RSD	N	Mean	SD	RSD	N	Mean	SD	RSD	N		RSD = relative standard deviation
ANL - H4N5S1		11.312	1.90737	16.8616	26	13.3263	1.59078	11.9371	31	14.0149	0.261531	1.86609	10		All number are percentages
ANL - H5N4S1		42.9825	3.92252	9.12587	26	40.3186	3.99768	9.91524	31	40.731	0.507875	1.2469	10
ANL - H5N5S1		23.2991	3.40013	14.5934	26	22.4749	3.28185	14.6023	31	20.3048	0.299156	1.47332	10
ENI - H5N4F1S2		9.11027	1.40402	15.4114	30	9.72525	1.48057	15.224	36	11.6415	1.29882	11.1568	10
ENI - H5N4S1		38.5524	3.46481	8.98728	30	38.1284	3.71926	9.75456	36	32.7682	1.09861	3.35266	10
ENI - H5N4S2		36.5837	3.04384	8.32019	30	35.5472	2.77689	7.81185	36	39.4888	1.38042	3.49572	10
GLT - H5N4F1S1		22.3639	3.67547	16.4348	31	21.2164	3.41179	16.0809	34	17.7911	0.144154	0.81026	5
GLT - H5N4F1S2		15.8571	3.31732	20.92	31	14.346	2.69154	18.7616	34	12.2671	0.219574	1.78995	5
GLT - H5N5F1S1		38.1104	4.72193	12.3901	31	40.4028	3.63687	9.00153	34	43.1618	0.58593	1.35752	5
HYT - H4N4S2		6.56356	1.0315	15.7155	30	7.77047	1.16623	15.0085	34	6.90521	0.0597218	0.86488	10
HYT - H4N5S2		7.52639	0.947197	12.585	30	7.87915	0.940362	11.9348	34	7.77644	0.109041	1.4022	10
HYT - H4N5S3		8.95283	0.608758	6.79961	30	7.76474	1.43214	18.4442	34	8.98531	0.182146	2.02716	10
IgGI - H4N4F1		27.0774	2.98107	11.0094	30	28.7125	2.16257	7.53181	35	30.4784	0.41407	1.35857	10
IgGI - H5N4F1		22.8658	3.36627	14.7219	30	18.3316	3.53783	19.299	35	16.69	0.0995324	0.59636	10
IgGI - H3N4F1		13.9445	4.39114	31.49	30	21.0984	6.19774	29.3755	35	19.6181	0.319009	1.62609	10
IgGII - H3N4F1		19.8424	4.07164	20.5199	31	27.0984	6.85988	25.3147	34	26.2217	1.45668	5.55524	10
IgGII - H4N4F1		33.5519	2.01451	6.00417	31	32.2811	2.85272	8.83711	34	32.9384	1.54965	4.70469	10
IgGII - H5N4F1		20.3843	2.50714	12.2994	31	15.9334	3.80329	23.87	34	13.4128	0.888252	6.62244	10
IgGIV - H3N4F1		33.2319	10.6771	32.1289	25	43.9655	11.8841	27.0306	29	59.2604	2.31804	3.91161	10
IgGIV - H4N4F1		35.5631	5.69573	16.0158	25	32.6546	4.52891	13.8691	29	26.0426	1.6051	6.16337	10
IgGIV - H5N4F1		18.9042	4.89859	25.9127	25	13.5204	5.27608	39.0232	29	7.88221	0.514284	6.52462	10
LAGE - H5N4F1S2		31.4743	3.67523	11.6769	31	28.6613	3.37099	11.7615	36	31.8231	0.552983	1.73768	10
LAGE - H5N5F1S1		10.0235	1.53098	15.2739	31	10.988	1.38209	12.5781	36	8.9553	0.441102	4.9256	10
LAGE - H5N5F1S2		35.1133	3.18202	9.06216	31	38.2902	3.24095	8.46416	36	37.515	0.558551	1.48887	10
SES - H4N5F1S1		74.2066	3.85207	5.191	24	74.8198	4.09413	5.47199	29	74.913	2.85619	3.81268	10
SES - H5N6F1S1		7.82633	1.37949	17.6262	24	7.65399	1.65035	21.5619	29	7.1828	0.971259	13.522	10
SES - H5N6F1S2		12.9546	2.82131	21.7785	24	12.1732	2.18021	17.91	29	11.8969	1.36964	11.5126	10
SHP - H5N2		23.0267	2.0632	8.96001	31	23.9408	2.02985	8.47861	36	23.7711	0.887781	3.73471	4
SHP - H6N2		14.5289	1.27914	8.80413	31	14.0789	1.04599	7.42948	36	14.1024	0.135283	0.959291	4
SHP - H8N2		15.2463	1.01047	6.62765	31	15.5594	1.04991	6.74778	36	15.429	0.445354	2.88648	4
STGC - H5N2		7.26479	1.1647	16.0321	31	9.07867	2.43471	26.8179	35	7.68972	0.14067	1.82933	3
STGC - H6N2		80.2534	2.29642	2.86146	31	79.0954	3.61948	4.5761	35	80.7927	1.07498	1.33054	3
STGC - H8N2		12.4818	1.9326	15.4833	31	11.8259	2.30044	19.4526	35	11.5176	1.13822	9.88246	3
STGY - H6N2		44.0292	2.37389	5.39163	29	44.1067	4.45873	10.1089	34	48.7737	1.03252	2.11696	9
STGY - H8N2		41.5737	2.39583	5.76284	29	40.7176	4.53468	11.1369	34	38.973	0.752282	1.93027	9
STGY - H9N2		10.0415	1.03301	10.2873	29	10.3741	1.56506	15.0862	34	8.03647	0.458185	5.70133	9
THT - H5N4F1S1		13.3937	3.11118	23.2287	31	12.2578	2.58414	21.0816	34	10.3797	0.199225	1.91938	8
THT - H5N5F1S1		32.4998	2.1755	6.69388	31	33.0664	1.80036	5.44469	34	33.0013	0.283693	0.859643	8
THT - H5N5F1S2		16.5886	1.93836	11.6849	31	16.4897	2.12996	12.917	34	17.5863	0.107841	0.613211	8
TPL - H5N4F1S1		27.6266	3.48749	12.6237	30	27.4379	4.46257	16.2642	35	32.2632	0.602386	1.8671	10
TPL - H5N4F1S2		13.9091	2.32213	16.695	30	13.0438	2.20948	16.9389	35	12.1737	0.643856	5.28892	10
TPL - H5N5F1S1		37.4791	3.88615	10.3688	30	36.9892	3.19873	8.64773	35	36.5587	1.00437	2.74728	10
YKN - H5N4F1		9.32329	1.50275	16.1183	31	9.3696	1.73716	18.5404	36	6.454	1.29219	20.0215	8
YKN - H5N4F1S1		32.1017	3.07064	9.56533	31	31.8156	3.25937	10.2446	36	30.5565	1.22377	4.00495	8
YKN - H5N5F1S1		19.6783	2.8047	14.2528	31	20.7173	2.61928	12.6429	36	25.8029	1.54618	5.99225	8

## Sheet: S7 - MLR model results PARA
	RA				pregnancy				interaction
Variable	Estimate	StdError	Statistic (t)	p.value	Estimate	StdError	Statistic(t)	p.value	Estimate	StdError	Statistic(t)	p.value
IgGI_Fucosylation	0.673968	0.227685	2.96009	0.00419544	-0.259641	0.061711	-4.20737	8.2951e-05	0.111685	0.0841382	1.3274	0.18915
IgGI_Sialylation	-0.632196	0.197325	-3.20383	0.00190989	0.96071	0.103541	9.27855	1.77942e-13	0.227151	0.141362	1.60688	0.113015
IgGI_Galactosylation	-0.954789	0.188849	-5.05585	2.16138e-06	0.815452	0.114817	7.10218	1.17966e-09	0.415084	0.156859	2.64623	0.0102307
IgGI_Bisection	0.194211	0.233569	0.831495	0.407617	-0.502138	0.166378	-3.01805	0.00363331	-0.352005	0.22752	-1.54714	0.126748
IgGI_Sialic_acids_per_galactose	-0.103379	0.226147	-0.457132	0.648826	0.793226	0.101507	7.81452	6.89779e-11	0.0487863	0.138515	0.35221	0.725845
IgGII_Sialylation	-0.377082	0.203633	-1.85177	0.0674618	0.949336	0.110971	8.55482	4.19301e-12	0.268437	0.155378	1.72764	0.088975
IgGII_Galactosylation	-0.825111	0.177651	-4.64457	1.08044e-05	1.05732	0.115768	9.1331	4.34209e-13	0.232095	0.161947	1.43315	0.156784
IgGII_Bisection	0.359272	0.230949	1.55564	0.123414	-0.693406	0.140724	-4.92742	7.72298e-06	-0.192144	0.196934	-0.975679	0.333368
IgGII_Sialic_acids_per_galactose	0.343784	0.237548	1.44722	0.151619	0.446931	0.120714	3.70239	0.000461844	0.138234	0.169067	0.817625	0.416739
IgGIV_Sialylation	-0.512361	0.230915	-2.21883	0.0293021	0.912961	0.145194	6.28786	7.46129e-08	0.008218	0.200256	0.0410374	0.96743
IgGIV_Galactosylation	-0.847771	0.22422	-3.78097	0.000303011	0.694458	0.130833	5.30799	2.33748e-06	0.196393	0.180354	1.08893	0.28127
IgGIV_Sialic_acids_per_galactose	-0.215766	0.238103	-0.906186	0.367603	0.907642	0.141307	6.4232	4.37063e-08	-0.00389453	0.194814	-0.019991	0.984129
IgA1_2_N144_131_ANL_Sialylation	-1.06212	0.223854	-4.74471	7.7697e-06	0.128301	0.133305	0.962465	0.339853	0.234914	0.179535	1.30846	0.196
IgA1_2_N144_131_ANL_Galactosylation	-1.19953	0.221058	-5.42633	4.41497e-07	-0.304889	0.144294	-2.11298	0.0389676	0.314619	0.194501	1.61757	0.111328
IgA1_2_N144_131_ANL_Bisection	0.743004	0.245777	3.02308	0.00336519	0.348633	0.117094	2.97738	0.00435156	-0.207603	0.157472	-1.31835	0.19302
IgA1_2_N144_131_DLL_Sialylation	-0.905183	0.224782	-4.02693	0.000125419	0.0612195	0.109751	0.557804	0.578917	0.280768	0.149708	1.87544	0.0652935
IgA1_2_N144_131_DLL_Galactosylation	-1.22103	0.209004	-5.84214	6.28797e-08	-0.0972931	0.146571	-0.663796	0.509146	0.368905	0.200138	1.84325	0.0698371
IgA1_2_N144_131_DLL_Bisection	0.561955	0.238916	2.3521	0.0208438	0.245607	0.141106	1.74059	0.0865104	-0.252665	0.192565	-1.3121	0.194143
IgA1_2_N144_131_DLL_Sialic_acids_per_galactose	-0.336827	0.241304	-1.39586	0.166688	0.176353	0.105511	1.67142	0.0995291	0.110285	0.143897	0.766416	0.446258
IgA1_2_N340_327_LAGE_non_complex	0.183611	0.243586	0.753781	0.453119	0.381803	0.13048	2.92613	0.00484038	0.136596	0.180188	0.758077	0.451367
IgA1_2_N340_327_LAGE_Fucosylation	0.423102	0.235686	1.79519	0.0762688	-0.40128	0.121742	-3.29615	0.00162959	-0.0363172	0.168128	-0.21601	0.829693
IgA1_2_N340_327_LAGE_Sialylation	-0.124626	0.239058	-0.521319	0.603494	0.470297	0.129602	3.62879	0.000575536	-0.0903081	0.178972	-0.504593	0.615619
IgA1_2_N340_327_LAGE_Bisection	1.01157	0.223377	4.52852	1.90386e-05	0.0548609	0.126	0.435402	0.66481	-0.320828	0.173991	-1.84393	0.0700477
IgA1_2_N340_327_LAGE_Antennarity	-0.421015	0.235844	-1.78515	0.0777248	-0.50952	0.13811	-3.68924	0.000485259	-0.0606374	0.190703	-0.317968	0.751607
IgA1_2_N340_327_LAGE_Sialic_acids_per_galactose	0.00577726	0.231809	0.0249225	0.980179	0.657632	0.108451	6.06388	8.64512e-08	-0.00512915	0.149786	-0.0342432	0.972793
IgA1_2_N340_327_LAGE_'A'galactosylation	0.5445	0.224415	2.42631	0.0169349	-0.614709	0.172059	-3.57266	0.000684861	-0.0157759	0.237458	-0.0664364	0.94724
IgA2_N47_SES_Sialylation	-0.203924	0.229473	-0.88866	0.376206	0.622473	0.208254	2.98901	0.00403499	0.760043	0.282257	2.69273	0.00919631
IgA2_N47_SES_Galactosylation	-0.134633	0.218754	-0.615454	0.539569	1.07436	0.207084	5.18801	2.48699e-06	0.282804	0.280966	1.00654	0.318164
IgA2_N47_SES_Antennarity	-0.16407	0.217583	-0.754058	0.452481	1.07312	0.205657	5.21801	2.25536e-06	0.305186	0.279018	1.09379	0.278418
IgA2_N47_SES_Sialic_acids_per_galactose	0.0150969	0.255912	0.0589923	0.95307	-0.904631	0.236004	-3.83312	0.000313729	0.277851	0.319992	0.868308	0.388894
IgA2_N47_SES_Antennary_Fucosylation	0.148345	0.268466	0.552566	0.581744	0.390749	0.234301	1.66772	0.100947	0.0918524	0.317277	0.289502	0.773291
IgA2_N205_TPL_Sialylation	-0.272422	0.237889	-1.14517	0.255455	0.550469	0.118736	4.6361	1.84328e-05	-0.1348	0.163053	-0.826725	0.41153
IgA2_N205_TPL_Galactosylation	-0.804614	0.230294	-3.49385	0.000751472	0.0693927	0.128626	0.539494	0.591457	0.0771802	0.176676	0.436846	0.66373
IgA2_N205_TPL_Bisection	0.251289	0.244746	1.02673	0.307552	0.018304	0.120595	0.15178	0.879843	0.102067	0.165603	0.616334	0.539892
IgA2_N205_TPL_Sialic_acids_per_galactose	-0.131636	0.239786	-0.548975	0.584512	0.583079	0.118738	4.91065	6.77818e-06	-0.158442	0.163053	-0.971716	0.334927
IgA1_O_Glycans_HYT_Sialic_acids	-0.870507	0.213955	-4.06864	0.000113876	-0.776338	0.0913018	-8.50299	6.01083e-12	0.201649	0.127096	1.58658	0.117778
IgA1_O_Glycans_HYT_Galactoses	0.327246	0.256286	1.27688	0.205882	-0.156852	0.0827195	-1.89619	0.062814	-0.199536	0.115146	-1.7329	0.0883153
IgA1_O_Glycans_HYT_Occupied_sites	-0.989647	0.217369	-4.55284	1.89571e-05	0.173967	0.100217	1.7359	0.0876087	0.0719399	0.139508	0.515668	0.607943
IgA1_O_Glycans_HYT_Sialic_acids_per_galactose	-0.881306	0.216603	-4.06877	0.000114379	-0.710365	0.0908191	-7.82175	8.94807e-11	0.220036	0.126424	1.74046	0.0868257
IgA1_O_Glycans_HYT_Galactoses_per_GalNAc	0.716698	0.240515	2.97985	0.00390371	-0.238886	0.0983154	-2.42979	0.0181655	-0.200659	0.136859	-1.46618	0.147904
IgA1_O_Glycans_HYT_Tn_antigen	-0.89422	0.229082	-3.90349	0.000202021	0.201148	0.103055	1.95185	0.0556424	0.210512	0.143458	1.46741	0.147505
IgA1_O_Glycans_HYT_sTn_antigen	-0.727308	0.223428	-3.25522	0.00167055	-0.724336	0.103575	-6.99332	2.37658e-09	0.22554	0.144184	1.56426	0.122931
IgA1_O_Glycans_HYT_T_antigen	0.881931	0.21893	4.02837	0.000131951	0.667186	0.0916575	7.27912	7.74243e-10	-0.232492	0.127591	-1.82216	0.0733432
IgA1_O_Glycans_HYT_sT_antigen	-0.871695	0.213912	-4.07502	0.000111282	-0.775929	0.0914591	-8.4839	6.47643e-12	0.200863	0.127315	1.57768	0.119811
IgA1_O_Glycans_HYT_disialylated_O_antigen	-0.688131	0.219491	-3.13512	0.0023863	-0.86593	0.110827	-7.81337	9.08032e-11	0.242841	0.154281	1.57402	0.120645
JC_N71_ENI_hybrid	0.142922	0.24606	0.580843	0.562837	0.243115	0.162639	1.49481	0.140292	0.0939331	0.216698	0.433474	0.666278
JC_N71_ENI_Fucosylation	0.360388	0.232842	1.54778	0.124494	-0.625582	0.213529	-2.92972	0.00469989	0.465795	0.285931	1.62905	0.108357
JC_N71_ENI_Sialylation	-0.114643	0.235335	-0.487146	0.627467	-0.739429	0.129747	-5.69902	3.97341e-07	0.175055	0.172603	1.0142	0.314642
JC_N71_ENI_Bisection	0.305268	0.187681	1.62652	0.106907	-1.32841	0.155691	-8.53236	6.08067e-12	-0.0340999	0.208079	-0.16388	0.87039
IgM_N46_YKN_Hybrid	0.100226	0.234479	0.427443	0.670222	0.722996	0.109209	6.62031	9.96049e-09	-0.202032	0.147724	-1.36763	0.176426
IgM_N46_YKN_Oligomannose	0.740873	0.230889	3.20879	0.00189156	-0.124201	0.123431	-1.00624	0.318188	-0.420343	0.167053	-2.51622	0.0144705
IgM_N46_YKN_Fucosylation	0.917219	0.212292	4.32055	4.88038e-05	-0.241052	0.0699969	-3.44375	0.00104279	0.0591864	0.0946025	0.625632	0.533897
IgM_N46_YKN_Sialylation	0.109407	0.244349	0.447749	0.655116	0.399705	0.241058	1.65813	0.102305	-0.569105	0.3281	-1.73455	0.0878467
IgM_N46_YKN_Galactosylation	-0.466899	0.226309	-2.06311	0.0413722	0.638131	0.195036	3.27186	0.00170718	0.148716	0.264949	0.561299	0.576541
IgM_N46_YKN_Antennarity	-0.602467	0.232092	-2.59581	0.0111912	0.18978	0.11744	1.61597	0.111174	0.0754072	0.158908	0.474535	0.636796
IgM_N46_YKN_Bisection	0.0944938	0.180895	0.522368	0.602521	-1.39111	0.141082	-9.86034	2.40558e-14	-0.00230334	0.191442	-0.0120316	0.990439
IgM_N46_YKN_Sialic_acids_per_galactose	0.120308	0.244507	0.492041	0.623562	0.384112	0.240715	1.59571	0.115596	-0.571283	0.327622	-1.74372	0.0862145
IgM_N46_YKN_Antennarity_Fucosylation	-0.565173	0.21647	-2.61086	0.0108394	0.641837	0.095271	6.73695	6.29212e-09	-0.407592	0.128847	-3.16338	0.00242747
IgM_N209_GLT_Fucosylation	0.825708	0.210618	3.92041	0.000190347	-0.535539	0.0844812	-6.33915	3.33126e-08	0.188905	0.118311	1.59668	0.115569
IgM_N209_GLT_Sialylaton	-0.395902	0.204231	-1.9385	0.0558291	1.0335	0.110109	9.38616	2.07518e-13	0.0673199	0.153994	0.437159	0.663538
IgM_N209_GLT_Bisection	0.525863	0.175906	2.98945	0.0034252	-1.28719	0.145255	-8.86161	1.14712e-12	-0.0941614	0.202318	-0.465412	0.643215
IgM_N209_GLT_Sialic_acids_per_galactose	-0.119512	0.217309	-0.549964	0.583854	0.90972	0.101963	8.92203	1.31106e-12	0.0586162	0.142706	0.410748	0.682706
IgM_N209_GLT_'A'galatosylation	0.89287	0.194544	4.58955	1.28405e-05	-0.889415	0.137716	-6.4583	2.12987e-08	-0.0774709	0.192181	-0.403114	0.688283
IgM_N209_GLT_Triantennary	-0.121694	0.247177	-0.492335	0.623655	-0.0701478	0.150777	-0.465243	0.643433	-0.109325	0.210691	-0.518887	0.605714
IgM_N272_THT_Hybrid	-0.141449	0.197319	-0.716855	0.475069	1.03308	0.144449	7.15191	1.26466e-09	0.383174	0.199311	1.92249	0.0591925
IgM_N272_THT_Core_Fucosylation	0.527105	0.238659	2.20861	0.0297764	0.282782	0.133666	2.11559	0.0383622	-0.143682	0.18454	-0.778599	0.439139
IgM_N272_THT_Sialylation	-0.561248	0.213232	-2.6321	0.010095	0.919455	0.109592	8.38983	9.04624e-12	-0.0612071	0.151322	-0.404483	0.687262
IgM_N272_THT_Galactosylation	-0.779855	0.190107	-4.10219	8.48274e-05	1.06126	0.127015	8.35538	1.02941e-11	-0.0536154	0.175296	-0.305856	0.760746
IgM_N272_THT_Bisection	0.477496	0.203961	2.34111	0.0212071	-1.02817	0.140751	-7.30486	6.46104e-10	-0.144395	0.19424	-0.743385	0.460053
IgM_N272_THT_Antennarity	-0.139778	0.221294	-0.631641	0.529104	1.00596	0.148716	6.76432	6.2035e-09	-0.134436	0.205245	-0.655004	0.51495
IgM_N272_THT_Sialic_acids_per_galactose	-0.469965	0.222265	-2.11444	0.037541	0.815808	0.105345	7.74419	1.16299e-10	-0.0475253	0.145472	-0.326696	0.745006
IgM_N272_THT_Antennary_Fucosylation	-0.459805	0.231544	-1.98582	0.0508421	0.108005	0.0701695	1.5392	0.128879	-0.285291	0.096931	-2.94324	0.00457412
IgM_N279_SHP_Oligomannose	0.40263	0.231891	1.73629	0.0863115	-0.536899	0.110171	-4.87332	7.40871e-06	-0.0033431	0.149401	-0.0223767	0.982217
IgM_N279_SHP_Hybrid	-0.426279	0.225003	-1.89455	0.061613	0.693991	0.114252	6.07419	7.18568e-08	-0.0182293	0.15497	-0.117631	0.906725
IgM_N279_SHP_Core_Fucosylation	0.695069	0.225545	3.08173	0.00280464	-0.173981	0.108845	-1.59843	0.114794	0.151641	0.14761	1.02731	0.308103
IgM_N279_SHP_Core_Fucosylation_Hybrid	0.938194	0.209102	4.48678	2.49588e-05	-0.311385	0.0847695	-3.67332	0.000486953	0.140141	0.114906	1.21961	0.22705
IgM_N279_SHP_Galactosylation	-0.213921	0.246172	-0.86899	0.386693	0.0555607	0.198971	0.279241	0.780934	0.17269	0.270626	0.638112	0.525639
IgM_N279_SHP_Avarage_number_mannose	0.0713234	0.242834	0.293712	0.769492	-0.414898	0.207385	-2.00062	0.0495144	0.352193	0.282223	1.24792	0.216489
IgM_N440_STGC_Avarage_number_mannose	-0.61574	0.237684	-2.59058	0.0111332	-0.190117	0.148849	-1.27725	0.206331	0.0249753	0.205461	0.121557	0.903646
IgM_N440_STGY_Avarage_number_mannose	-0.303387	0.250127	-1.21293	0.228877	-0.385193	0.102608	-3.75402	0.000404381	0.0863096	0.140534	0.614155	0.541512
